# Supplementary material for: Increasing functional modularity with residence time in the co-distribution of native and introduced vascular plants
Source: Nat Commun. 2013 Sep 18;4:2454. doi: 10.1038/ncomms3454 (PMC3791474; doi:10.1038/ncomms3454)
Supplement: Supplementary Data 1 — Dimension-free Kolmogorov-Smirnov distances [file ncomms3454-s2.xls]

## Sheet: Supplementary Data 1
Supplementary Data 1: Dimension-free Kolmogorov-Smirnov distances
DF between all 16 modules and 3 species lists.
	m1_Nat	m2_Nat	m3_Nat	m4_Nat	m1_Arc	m2_Arc	m3_Arc	m4_Arc	m5_Arc	m6_Arc	m1_Neo	m2_Neo	m3_Neo	m4_Neo	m5_Neo	m6_Neo	Arc	Nat	Neo
m1_Nat	0	2.54156	1.7072	1.82298	0.998971	1.24697	0.88223	0.781704	0.881077	0.568045	1.95411	1.10404	1.40474	0.72506	1.14714	1.35457	0.937328	1.82735	2.23548
m2_Nat	2.54156	0	0.972186	2.35735	0.998903	0.916172	0.769534	1.39229	1.47875	0.835233	1.6671	0.96566	0.985704	0.515322	1.00763	1.04174	1.46937	1.46259	1.64634
m3_Nat	1.7072	0.972186	0	2.24089	0.998153	0.51649	0.50037	1.46615	1.37835	0.879357	1.61038	0.835903	0.854853	0.448419	0.822291	0.791171	1.3559	1.26315	1.03684
m4_Nat	1.82298	2.35735	2.24089	0	0.998951	1.56165	1.18078	1.00946	1.22488	0.69378	1.81636	1.46771	1.12186	0.825967	1.17396	1.45666	1.45794	1.69409	2.49265
m1_Arch	0.998971	0.998903	0.998153	0.998951	0	0.993884	0.983739	0.977128	0.983192	0.92582	0.970143	0.989305	0.983192	0.977008	0.960769	0.984732	0.988238	0.999704	0.99681
m2_Arch	1.24697	0.916172	0.51649	1.56165	0.993884	0	0.421677	1.12005	1.15478	0.831607	1.55968	0.63527	0.806577	0.496956	0.698465	0.785294	0.719547	1.08496	0.901458
m3_Arch	0.88223	0.769534	0.50037	1.18078	0.983739	0.421677	0	1.21978	0.962212	0.819892	1.60169	0.852242	0.935729	0.669462	0.634335	0.393496	0.783484	0.820489	0.951773
m4_Arch	0.781704	1.39229	1.46615	1.00946	0.977128	1.12005	1.21978	0	0.525016	0.438694	1.68481	0.940811	1.23058	0.811389	1.28126	1.62297	0.820994	1.13423	1.4242
m5_Arch	0.881077	1.47875	1.37835	1.22488	0.983192	1.15478	0.962212	0.525016	0	0.410054	1.80624	1.06542	1.31306	0.945563	1.26414	1.28612	0.873289	1.21031	1.41773
m6_Arch	0.568045	0.835233	0.879357	0.69378	0.92582	0.831607	0.819892	0.438694	0.410054	0	0.957427	0.617697	0.858551	0.668648	1	1.00683	0.622877	0.729482	0.862867
m1_Neo	1.95411	1.6671	1.61038	1.81636	0.970143	1.55968	1.60169	1.68481	1.80624	0.957427	0	1.18905	1.03115	1.12109	0.818317	1.42887	1.78755	1.80728	1.23928
m2_Neo	1.10404	0.96566	0.835903	1.46771	0.989305	0.63527	0.852242	0.940811	1.06542	0.617697	1.18905	0	0.768241	0.452035	1.02833	1.2218	0.740136	1.04038	0.764136
m3_Neo	1.40474	0.985704	0.854853	1.12186	0.983192	0.806577	0.935729	1.23058	1.31306	0.858551	1.03115	0.768241	0	0.659028	0.862295	0.760746	1.06717	1.1508	0.449257
m4_Neo	0.72506	0.515322	0.448419	0.825967	0.977008	0.496956	0.669462	0.811389	0.945563	0.668648	1.12109	0.452035	0.659028	0	0.592157	0.593465	0.6058	0.586556	0.508221
m5_Neo	1.14714	1.00763	0.822291	1.17396	0.960769	0.698465	0.634335	1.28126	1.26414	1	0.818317	1.02833	0.862295	0.592157	0	0.492366	0.964381	1.07588	0.684737
m6_Neo	1.35457	1.04174	0.791171	1.45666	0.984732	0.785294	0.393496	1.62297	1.28612	1.00683	1.42887	1.2218	0.760746	0.593465	0.492366	0	1.23428	1.16291	0.788637
Arc	0.937328	1.46937	1.3559	1.45794	0.988238	0.719547	0.783484	0.820994	0.873289	0.622877	1.78755	0.740136	1.06717	0.6058	0.964381	1.23428	0	0.90086	1.49171
Nat	1.82735	1.46259	1.26315	1.69409	0.999704	1.08496	0.820489	1.13423	1.21031	0.729482	1.80728	1.04038	1.1508	0.586556	1.07588	1.16291	0.90086	0	1.8978
Neo	2.23548	1.64634	1.03684	2.49265	0.99681	0.901458	0.951773	1.4242	1.41773	0.862867	1.23928	0.764136	0.449257	0.508221	0.684737	0.788637	1.49171	1.8978	0
