# Supplementary material for: Increasing functional modularity with residence time in the co-distribution of native and introduced vascular plants
Source: Nat Commun. 2013 Sep 18;4:2454. doi: 10.1038/ncomms3454 (PMC3791474; doi:10.1038/ncomms3454)
Supplement: Supplementary Data 2 — Significance of the Kruskal-Wallis test for phylogenetic distances [file ncomms3454-s3.xls]

## Sheet: Supplementary Data 2
Supplementary Data 2: Significance of the Kruskal-Wallis test for phylogenetic distancees
P-values from the Kruskal-Wallis test for comparing the between-module phylogenetic distances with the within-module phylogenetic distances, as well as between species lists.
	m1_Nat	m2_Nat	m3_Nat	m4_Nat	m1_Arch	m2_Arch	m3_Arch	m4_Arch	m5_Arch	m6_Arch	m1_Neo	m2_Neo	m3_Neo	m4_Neo	m5_Neo	m6_Neo	Arc	Nat	Neo
m1_Nat	0.321312	5.90440094e-523	5.6777e-141	2.61718e-100	2.64033e-23	0.0627322	0.658649	0.642234	2.12263e-91	1.13281e-51	0.481264	3.34785e-44	3.5514e-27	1.11173e-97	2.21861e-26	6.5102e-06	1.24423e-09	8.58578e-164	1.71535e-98
m2_Nat	8.83043e-73	0.322236	9.23239e-07	0.132182	3.73144e-17	1.85048e-32	1.76751e-05	2.49675e-18	1.26712e-72	6.76053e-34	0.0285414	5.53222e-57	3.20601e-91	2.48229e-147	4.90658e-77	2.36696e-30	1.07111e-58	2.85446e-06	1.28834e-219
m3_Nat	1.392e-44	1.7283e-08	0.321444	0.00455592	5.27498e-12	1.95659e-21	3.96852e-07	2.3868e-15	3.18851e-60	4.34634e-11	9.44579e-10	9.52914e-43	1.52736e-38	1.43826e-72	4.64536e-31	9.97825e-18	6.32202e-41	0.000258281	4.57226e-106
m4_Nat	1.09478e-50	1.24678e-53	6.34643e-12	0.338159	1.43255e-12	9.94298e-15	5.50738e-07	1.41731e-15	1.49822e-90	3.39633e-20	2.19811e-07	2.13382e-57	3.23313e-47	8.76084e-90	3.93224e-44	9.90283e-20	1.0853e-48	0.267106	1.26623e-157
m1_Arch	-1	-1	-1	-1	-1	-1	-1	-1	-1	-1	-1	-1	-1	-1	-1	-1	-1	-1	-1
m2_Arch	0.07131	8.95664e-30	2.7814e-13	3.13889e-09	4.23006e-06	0.323572	0.482068	0.821899	1.59704e-12	6.19358e-07	0.122592	0.00255061	0.029695	4.32783e-10	0.00997463	0.636595	0.0998865	2.2978e-11	0.0014467
m3_Arch	0.667621	0.000788318	0.10941	0.415366	0.00745505	0.255819	0.332757	0.192038	5.44921e-06	0.0257675	0.24554	0.010005	0.0330384	3.75594e-05	0.0509541	0.288047	0.0804246	0.192383	0.00966992
m4_Arch	0.0678305	4.8072e-20	1.39335e-10	4.62549e-06	0.00226916	0.97125	0.67194	0.325031	2.34303e-08	6.58064e-05	0.12314	0.00260084	0.17162	1.62279e-06	0.0597944	0.906148	0.228844	3.92104e-08	0.0169348
m5_Arch	5.84042e-07	6.14671e-15	5.71635e-12	1.32702e-07	0.605151	7.04357e-07	1.29568e-05	1.1665e-05	0.329672	2.05668e-05	1.97342e-06	0.00238604	0.000324174	0.0328248	0.0486095	0.000311672	3.14449e-05	5.23914e-10	0.000124967
m6_Arch	0.122138	0.179996	0.248952	0.233442	0.169159	0.100536	0.117087	0.119222	0.0713001	0.384682	0.206407	0.102096	0.0750883	0.0378647	0.053552	0.0894429	0.100809	0.18307	0.0819598
m1_Neo	0.441729	0.0185233	0.145702	0.284187	0.450214	0.243895	0.397275	0.326011	0.501149	0.0434127	0.33828	0.977455	0.706282	0.107724	0.683401	0.566359	0.388274	0.158344	0.708065
m2_Neo	1.23186e-10	1.2849e-45	2.43321e-23	4.71136e-18	0.306169	2.68747e-06	8.38217e-05	8.71495e-05	0.370801	9.41677e-15	0.000742691	0.330523	0.034878	0.0631982	0.017297	9.94482e-06	3.28797e-05	3.28539e-23	0.0920137
m3_Neo	0.0600221	4.52335e-08	0.000223181	0.00179566	0.126783	0.144634	0.139332	0.108349	0.212536	2.06799e-06	0.480758	0.615933	0.329633	0.00508376	0.555382	0.307634	0.189422	0.000380325	0.568778
m4_Neo	0.000198174	3.16232e-10	4.30045e-06	2.07438e-05	0.590138	0.00117792	0.00158728	0.000459261	0.352339	2.85729e-08	0.0570136	0.0406754	0.0489277	0.330935	0.123668	0.003417	0.00132767	2.02653e-06	0.0505432
m5_Neo	0.230709	0.00756551	0.0721633	0.181445	0.0494845	0.302945	0.226595	0.186101	0.516525	0.0172092	0.547309	0.45371	0.778887	0.303717	0.340546	0.681241	0.333674	0.0801584	0.791744
m6_Neo	0.885513	0.00233929	0.0693384	0.221667	0.0130017	0.676913	0.877892	0.819701	0.00308789	0.00638438	0.974593	0.110461	0.119552	0.000558982	0.0324598	0.32823	0.492024	0.144199	0.0623359
Arc	3.10479e-14	5.9163e-200	1.57531e-90	1.24238e-58	1.36472e-09	0.161675	0.0283939	0.346245	3.35627e-33	1.03734e-16	6.33854e-05	1.74744e-05	0.0621368	7.0053e-18	0.00122601	0.487907	0.32176	4.54614e-86	4.80727e-05
Nat	1.10265788e-519	1.62775e-284	1.91758e-42	0.147293	1.31587e-65	2.81059e-126	2.92559e-31	3.04845e-87	1.158997829e-398	1.60082e-94	5.31198e-24	0	1.60967e-259	1.31157298e-479	3.06187e-204	7.6048e-104	1.085911835e-378	0.32207	4.1E-1051
Neo	1.24005e-29	1.44413e-212	3.5313e-88	4.09852e-68	0.000200306	3.21734e-13	4.09149e-08	1.71518e-12	6.98121e-06	5.43749e-33	0.00830979	0.0455878	0.877529	4.51214e-15	0.386189	1.54233e-05	2.63589e-12	1.09344e-97	0.321362
