# Supplementary material for: Increasing functional modularity with residence time in the co-distribution of native and introduced vascular plants
Source: Nat Commun. 2013 Sep 18;4:2454. doi: 10.1038/ncomms3454 (PMC3791474; doi:10.1038/ncomms3454)
Supplement: Supplementary Data 3 — Genus-level phylogeny [file ncomms3454-s4.xls]

## Sheet: Supplementary Data 3
Supplementary Data 3: Genus-level phylogeny
Phylogenetic distance matrix between 537 species representing all genera appeared in the species list.
ID	Genus	Species	S1	S2	S3	S4	S5	S6	S7	S8	S9	S10	S11	S12	S13	S14	S15	S16	S17	S18	S19	S20	S21	S22	S23	S24	S25	S26	S27	S28	S29	S30	S31	S32	S33	S34	S35	S36	S37	S38	S39	S40	S41	S42	S43	S44	S45	S46	S47
S1	abies	alba	0	0.153	0.151	0.142	0.14	0.142	0.144	0.138	0.138	0.139	0.152	0.15	0.161	0.164	0.154	0.144	0.16	0.137	0.15	0.153	0.142	0.123	0.124	0.159	0.171	0.135	0.146	0.145	0.145	0.152	0.156	0.135	0.145	0.135	0.131	0.141	0.145	0.159	0.134	0.157	0.152	0.161	0.159	0.135	0.137	0.151	0.123
S2	acer	campestre	0.153	0	0.009	0.105	0.098	0.109	0.093	0.105	0.099	0.101	0.021	0.1	0.148	0.149	0.137	0.056	0.143	0.097	0.1	0.125	0.111	0.083	0.083	0.143	0.133	0.097	0.098	0.106	0.107	0.117	0.105	0.095	0.103	0.102	0.098	0.108	0.126	0.143	0.094	0.109	0.099	0.1	0.099	0.104	0.087	0.117	0.114
S3	acer	pseudoplatanus	0.151	0.009	0	0.104	0.097	0.105	0.09	0.105	0.095	0.1	0.018	0.098	0.148	0.151	0.138	0.054	0.144	0.093	0.098	0.122	0.11	0.079	0.08	0.145	0.13	0.092	0.094	0.106	0.104	0.114	0.103	0.093	0.1	0.1	0.096	0.105	0.125	0.145	0.089	0.104	0.099	0.095	0.093	0.102	0.083	0.112	0.111
S4	achillea	millefolium	0.142	0.105	0.104	0	0.099	0.109	0.091	0.104	0.066	0.07	0.097	0.096	0.138	0.137	0.131	0.093	0.135	0.079	0.093	0.125	0.111	0.082	0.082	0.134	0.111	0.092	0.09	0.092	0.09	0.098	0.097	0.08	0.102	0.066	0.066	0.011	0.129	0.133	0.063	0.101	0.104	0.1	0.1	0.037	0.081	0.104	0.099
S5	aconitum	racemulosum	0.14	0.098	0.097	0.099	0	0.098	0.028	0.033	0.071	0.088	0.089	0.107	0.144	0.138	0.137	0.093	0.137	0.091	0.11	0.104	0.096	0.087	0.088	0.135	0.111	0.102	0.094	0.099	0.098	0.102	0.101	0.092	0.031	0.087	0.086	0.098	0.1	0.14	0.083	0.114	0.034	0.105	0.101	0.097	0.083	0.1	0.089
S6	acorus	calamus	0.142	0.109	0.105	0.109	0.098	0	0.096	0.1	0.095	0.103	0.11	0.117	0.144	0.147	0.137	0.1	0.142	0.106	0.111	0.098	0.082	0.096	0.097	0.141	0.123	0.105	0.113	0.115	0.114	0.134	0.115	0.112	0.103	0.103	0.102	0.116	0.091	0.145	0.099	0.112	0.105	0.113	0.111	0.114	0.098	0.121	0.075
S7	actaea	asiatica	0.144	0.093	0.09	0.091	0.028	0.096	0	0.032	0.067	0.077	0.087	0.103	0.146	0.142	0.135	0.086	0.141	0.084	0.109	0.108	0.097	0.075	0.076	0.133	0.108	0.087	0.086	0.096	0.095	0.096	0.093	0.084	0.033	0.072	0.07	0.091	0.104	0.138	0.069	0.114	0.037	0.1	0.098	0.087	0.079	0.095	0.088
S8	adonis	amurensis	0.138	0.105	0.105	0.104	0.033	0.1	0.032	0	0.077	0.09	0.098	0.107	0.148	0.143	0.137	0.095	0.14	0.089	0.114	0.102	0.098	0.084	0.085	0.136	0.114	0.097	0.09	0.1	0.101	0.107	0.105	0.091	0.042	0.092	0.086	0.104	0.104	0.14	0.085	0.12	0.038	0.108	0.103	0.097	0.086	0.1	0.091
S9	adoxa	moschatellina	0.138	0.099	0.095	0.066	0.071	0.095	0.067	0.077	0	0.056	0.089	0.086	0.139	0.134	0.131	0.091	0.132	0.072	0.079	0.115	0.101	0.066	0.067	0.129	0.105	0.069	0.076	0.084	0.082	0.09	0.085	0.073	0.075	0.055	0.05	0.067	0.112	0.138	0.045	0.088	0.069	0.092	0.09	0.062	0.069	0.094	0.084
S10	aegopodium	podagraria	0.139	0.101	0.1	0.07	0.088	0.103	0.077	0.09	0.056	0	0.096	0.093	0.156	0.148	0.143	0.095	0.149	0.075	0.097	0.132	0.111	0.08	0.08	0.143	0.119	0.082	0.079	0.093	0.093	0.102	0.089	0.084	0.086	0.016	0.01	0.073	0.129	0.146	0.012	0.1	0.09	0.098	0.095	0.062	0.077	0.101	0.09
S11	aesculus	parviflora	0.152	0.021	0.018	0.097	0.089	0.11	0.087	0.098	0.089	0.096	0	0.097	0.143	0.145	0.135	0.052	0.139	0.091	0.093	0.122	0.106	0.078	0.078	0.14	0.123	0.092	0.089	0.097	0.098	0.111	0.102	0.093	0.094	0.095	0.093	0.097	0.123	0.141	0.087	0.099	0.095	0.093	0.09	0.1	0.085	0.106	0.107
S12	agrimonia	eupatoria	0.15	0.1	0.098	0.096	0.107	0.117	0.103	0.107	0.086	0.093	0.097	0	0.153	0.154	0.142	0.087	0.149	0.1	0.05	0.128	0.113	0.069	0.07	0.145	0.114	0.054	0.075	0.104	0.103	0.117	0.109	0.103	0.108	0.091	0.088	0.101	0.126	0.145	0.085	0.059	0.108	0.105	0.105	0.093	0.094	0.105	0.104
S13	agropyron	sp.	0.161	0.148	0.148	0.138	0.144	0.144	0.146	0.148	0.139	0.156	0.143	0.153	0	0.028	0.022	0.145	0.025	0.145	0.142	0.137	0.124	0.144	0.144	0.024	0.151	0.147	0.151	0.141	0.141	0.142	0.165	0.141	0.157	0.151	0.151	0.142	0.124	0.026	0.149	0.145	0.154	0.142	0.141	0.15	0.137	0.148	0.138
S14	agrostis	stolonifera	0.164	0.149	0.151	0.137	0.138	0.147	0.142	0.143	0.134	0.148	0.145	0.154	0.028	0	0.018	0.144	0.012	0.14	0.144	0.138	0.12	0.138	0.138	0.016	0.15	0.146	0.147	0.139	0.138	0.14	0.159	0.138	0.151	0.143	0.145	0.14	0.125	0.021	0.146	0.147	0.145	0.147	0.15	0.143	0.136	0.15	0.135
S15	agrostis	tenuis	0.154	0.137	0.138	0.131	0.137	0.137	0.135	0.137	0.131	0.143	0.135	0.142	0.022	0.018	0	0.138	0.014	0.132	0.136	0.135	0.113	0.132	0.132	0.011	0.147	0.135	0.14	0.132	0.129	0.136	0.153	0.127	0.149	0.141	0.139	0.135	0.117	0.013	0.14	0.14	0.143	0.137	0.136	0.14	0.131	0.142	0.125
S16	ailanthus	altissima	0.144	0.056	0.054	0.093	0.093	0.1	0.086	0.095	0.091	0.095	0.052	0.087	0.145	0.144	0.138	0	0.141	0.087	0.09	0.11	0.104	0.071	0.072	0.142	0.119	0.081	0.086	0.102	0.101	0.103	0.108	0.091	0.092	0.094	0.093	0.094	0.112	0.14	0.086	0.095	0.1	0.087	0.083	0.093	0.083	0.099	0.104
S17	aira	caryophyllea	0.16	0.143	0.144	0.135	0.137	0.142	0.141	0.14	0.132	0.149	0.139	0.149	0.025	0.012	0.014	0.141	0	0.136	0.141	0.137	0.117	0.14	0.14	0.014	0.151	0.144	0.148	0.14	0.137	0.137	0.157	0.133	0.15	0.146	0.147	0.139	0.117	0.018	0.144	0.145	0.14	0.143	0.145	0.147	0.134	0.147	0.134
S18	ajuga	reptans	0.137	0.097	0.093	0.079	0.091	0.106	0.084	0.089	0.072	0.075	0.091	0.1	0.145	0.14	0.132	0.087	0.136	0	0.096	0.114	0.106	0.077	0.077	0.132	0.099	0.082	0.083	0.093	0.091	0.081	0.097	0.081	0.084	0.076	0.071	0.084	0.12	0.135	0.063	0.098	0.087	0.091	0.089	0.071	0.08	0.087	0.096
S19	alchemilla	mollis	0.15	0.1	0.098	0.093	0.11	0.111	0.109	0.114	0.079	0.097	0.093	0.05	0.142	0.144	0.136	0.09	0.141	0.096	0	0.125	0.113	0.066	0.067	0.139	0.114	0.057	0.079	0.104	0.102	0.118	0.1	0.097	0.115	0.092	0.09	0.096	0.126	0.141	0.087	0.012	0.112	0.097	0.095	0.094	0.094	0.107	0.105
S20	alisma	gramineum	0.153	0.125	0.122	0.125	0.104	0.098	0.108	0.102	0.115	0.132	0.122	0.128	0.137	0.138	0.135	0.11	0.137	0.114	0.125	0	0.099	0.111	0.112	0.14	0.121	0.119	0.114	0.124	0.123	0.118	0.125	0.115	0.115	0.126	0.129	0.124	0.082	0.137	0.129	0.13	0.118	0.116	0.119	0.125	0.108	0.126	0.102
S21	allium	cepa	0.142	0.111	0.11	0.111	0.096	0.082	0.097	0.098	0.101	0.111	0.106	0.113	0.124	0.12	0.113	0.104	0.117	0.106	0.113	0.099	0	0.091	0.091	0.113	0.121	0.109	0.107	0.118	0.115	0.115	0.119	0.11	0.104	0.111	0.107	0.11	0.054	0.119	0.101	0.116	0.108	0.11	0.107	0.11	0.104	0.11	0.095
S22	alnus	glutinosa	0.123	0.083	0.079	0.082	0.087	0.096	0.075	0.084	0.066	0.08	0.078	0.069	0.144	0.138	0.132	0.071	0.14	0.077	0.066	0.111	0.091	0	0.001	0.137	0.103	0.054	0.061	0.088	0.086	0.103	0.091	0.079	0.09	0.078	0.072	0.084	0.11	0.137	0.07	0.072	0.092	0.085	0.086	0.068	0.072	0.094	0.085
S23	alnus	incana	0.124	0.083	0.08	0.082	0.088	0.097	0.076	0.085	0.067	0.08	0.078	0.07	0.144	0.138	0.132	0.072	0.14	0.077	0.067	0.112	0.091	0.001	0	0.138	0.103	0.054	0.062	0.089	0.087	0.103	0.092	0.081	0.09	0.08	0.073	0.085	0.111	0.138	0.071	0.073	0.092	0.086	0.086	0.068	0.073	0.094	0.086
S24	alopecurus	geniculatus	0.159	0.143	0.145	0.134	0.135	0.141	0.133	0.136	0.129	0.143	0.14	0.145	0.024	0.016	0.011	0.142	0.014	0.132	0.139	0.14	0.113	0.137	0.138	0	0.149	0.139	0.144	0.135	0.134	0.134	0.15	0.13	0.146	0.139	0.138	0.136	0.119	0.014	0.136	0.138	0.142	0.141	0.142	0.142	0.137	0.145	0.133
S25	amaranthus	blitum	0.171	0.133	0.13	0.111	0.111	0.123	0.108	0.114	0.105	0.119	0.123	0.114	0.151	0.15	0.147	0.119	0.151	0.099	0.114	0.121	0.121	0.103	0.103	0.149	0	0.11	0.112	0.118	0.117	0.108	0.13	0.115	0.11	0.114	0.11	0.11	0.135	0.154	0.109	0.12	0.111	0.116	0.119	0.109	0.114	0.085	0.13
S26	amelanchier	ovalis	0.135	0.097	0.092	0.092	0.102	0.105	0.087	0.097	0.069	0.082	0.092	0.054	0.147	0.146	0.135	0.081	0.144	0.082	0.057	0.119	0.109	0.054	0.054	0.139	0.11	0	0.059	0.098	0.097	0.106	0.1	0.089	0.102	0.081	0.077	0.091	0.122	0.141	0.075	0.065	0.102	0.09	0.087	0.08	0.083	0.099	0.097
S27	amorpha	fruticosa	0.146	0.098	0.094	0.09	0.094	0.113	0.086	0.09	0.076	0.079	0.089	0.075	0.151	0.147	0.14	0.086	0.148	0.083	0.079	0.114	0.107	0.061	0.062	0.144	0.112	0.059	0	0.102	0.099	0.113	0.099	0.097	0.097	0.079	0.074	0.092	0.116	0.143	0.069	0.086	0.097	0.092	0.096	0.078	0.082	0.094	0.099
S28	anagallis	arvensis	0.145	0.106	0.106	0.092	0.099	0.115	0.096	0.1	0.084	0.093	0.097	0.104	0.141	0.139	0.132	0.102	0.14	0.093	0.104	0.124	0.118	0.088	0.089	0.135	0.118	0.098	0.102	0	0.001	0.103	0.101	0.052	0.101	0.087	0.087	0.09	0.124	0.14	0.077	0.111	0.109	0.097	0.097	0.088	0.078	0.114	0.112
S29	anagallis	foemina	0.145	0.107	0.104	0.09	0.098	0.114	0.095	0.101	0.082	0.093	0.098	0.103	0.141	0.138	0.129	0.101	0.137	0.091	0.102	0.123	0.115	0.086	0.087	0.134	0.117	0.097	0.099	0.001	0	0.102	0.1	0.05	0.098	0.087	0.087	0.089	0.123	0.138	0.078	0.11	0.106	0.096	0.096	0.087	0.077	0.112	0.109
S30	anchusa	arvensis	0.152	0.117	0.114	0.098	0.102	0.134	0.096	0.107	0.09	0.102	0.111	0.117	0.142	0.14	0.136	0.103	0.137	0.081	0.118	0.118	0.115	0.103	0.103	0.134	0.108	0.106	0.113	0.103	0.102	0	0.11	0.092	0.108	0.095	0.096	0.095	0.126	0.137	0.095	0.127	0.1	0.109	0.111	0.088	0.092	0.121	0.123
S31	andromeda	polifolia	0.156	0.105	0.103	0.097	0.101	0.115	0.093	0.105	0.085	0.089	0.102	0.109	0.165	0.159	0.153	0.108	0.157	0.097	0.1	0.125	0.119	0.091	0.092	0.15	0.13	0.1	0.099	0.101	0.1	0.11	0	0.09	0.102	0.086	0.081	0.101	0.132	0.159	0.076	0.104	0.103	0.105	0.104	0.089	0.051	0.113	0.107
S32	androsace	septentrionalis	0.135	0.095	0.093	0.08	0.092	0.112	0.084	0.091	0.073	0.084	0.093	0.103	0.141	0.138	0.127	0.091	0.133	0.081	0.097	0.115	0.11	0.079	0.081	0.13	0.115	0.089	0.097	0.052	0.05	0.092	0.09	0	0.095	0.08	0.076	0.081	0.123	0.134	0.071	0.107	0.097	0.088	0.087	0.076	0.073	0.107	0.103
S33	anemone	occidentalis	0.145	0.103	0.1	0.102	0.031	0.103	0.033	0.042	0.075	0.086	0.094	0.108	0.157	0.151	0.149	0.092	0.15	0.084	0.115	0.115	0.104	0.09	0.09	0.146	0.11	0.102	0.097	0.101	0.098	0.108	0.102	0.095	0	0.083	0.082	0.1	0.112	0.153	0.077	0.118	0.041	0.11	0.104	0.094	0.084	0.1	0.095
S34	anethum	graveolens	0.135	0.102	0.1	0.066	0.087	0.103	0.072	0.092	0.055	0.016	0.095	0.091	0.151	0.143	0.141	0.094	0.146	0.076	0.092	0.126	0.111	0.078	0.08	0.139	0.114	0.081	0.079	0.087	0.087	0.095	0.086	0.08	0.083	0	0.012	0.065	0.126	0.145	0.011	0.097	0.091	0.1	0.098	0.061	0.073	0.098	0.095
S35	angelica	sylvestris	0.131	0.098	0.096	0.066	0.086	0.102	0.07	0.086	0.05	0.01	0.093	0.088	0.151	0.145	0.139	0.093	0.147	0.071	0.09	0.129	0.107	0.072	0.073	0.138	0.11	0.077	0.074	0.087	0.087	0.096	0.081	0.076	0.082	0.012	0	0.068	0.124	0.143	0.008	0.099	0.088	0.095	0.095	0.056	0.071	0.099	0.086
S36	anthemis	cotula	0.141	0.108	0.105	0.011	0.098	0.116	0.091	0.104	0.067	0.073	0.097	0.101	0.142	0.14	0.135	0.094	0.139	0.084	0.096	0.124	0.11	0.084	0.085	0.136	0.11	0.091	0.092	0.09	0.089	0.095	0.101	0.081	0.1	0.065	0.068	0	0.129	0.137	0.061	0.101	0.105	0.098	0.098	0.036	0.082	0.104	0.101
S37	anthericum	liliago	0.145	0.126	0.125	0.129	0.1	0.091	0.104	0.104	0.112	0.129	0.123	0.126	0.124	0.125	0.117	0.112	0.117	0.12	0.126	0.082	0.054	0.11	0.111	0.119	0.135	0.122	0.116	0.124	0.123	0.126	0.132	0.123	0.112	0.126	0.124	0.129	0	0.122	0.117	0.126	0.118	0.125	0.12	0.124	0.112	0.13	0.097
S38	anthoxanthum	odoratum	0.159	0.143	0.145	0.133	0.14	0.145	0.138	0.14	0.138	0.146	0.141	0.145	0.026	0.021	0.013	0.14	0.018	0.135	0.141	0.137	0.119	0.137	0.138	0.014	0.154	0.141	0.143	0.14	0.138	0.137	0.159	0.134	0.153	0.145	0.143	0.137	0.122	0	0.141	0.143	0.145	0.14	0.14	0.144	0.137	0.149	0.13
S39	anthriscus	aemula	0.134	0.094	0.089	0.063	0.083	0.099	0.069	0.085	0.045	0.012	0.087	0.085	0.149	0.146	0.14	0.086	0.144	0.063	0.087	0.129	0.101	0.07	0.071	0.136	0.109	0.075	0.069	0.077	0.078	0.095	0.076	0.071	0.077	0.011	0.008	0.061	0.117	0.141	0	0.095	0.082	0.093	0.095	0.057	0.072	0.091	0.089
S40	aphanes	microcarpa	0.157	0.109	0.104	0.101	0.114	0.112	0.114	0.12	0.088	0.1	0.099	0.059	0.145	0.147	0.14	0.095	0.145	0.098	0.012	0.13	0.116	0.072	0.073	0.138	0.12	0.065	0.086	0.111	0.11	0.127	0.104	0.107	0.118	0.097	0.099	0.101	0.126	0.143	0.095	0	0.118	0.103	0.102	0.103	0.104	0.109	0.106
S41	aquilegia	vulgaris	0.152	0.099	0.099	0.104	0.034	0.105	0.037	0.038	0.069	0.09	0.095	0.108	0.154	0.145	0.143	0.1	0.14	0.087	0.112	0.118	0.108	0.092	0.092	0.142	0.111	0.102	0.097	0.109	0.106	0.1	0.103	0.097	0.041	0.091	0.088	0.105	0.118	0.145	0.082	0.118	0	0.11	0.104	0.098	0.085	0.103	0.102
S42	arabidopsis	thaliana	0.161	0.1	0.095	0.1	0.105	0.113	0.1	0.108	0.092	0.098	0.093	0.105	0.142	0.147	0.137	0.087	0.143	0.091	0.097	0.116	0.11	0.085	0.086	0.141	0.116	0.09	0.092	0.097	0.096	0.109	0.105	0.088	0.11	0.1	0.095	0.098	0.125	0.14	0.093	0.103	0.11	0	0.01	0.098	0.086	0.117	0.112
S43	arabis	glabra	0.159	0.099	0.093	0.1	0.101	0.111	0.098	0.103	0.09	0.095	0.09	0.105	0.141	0.15	0.136	0.083	0.145	0.089	0.095	0.119	0.107	0.086	0.086	0.142	0.119	0.087	0.096	0.097	0.096	0.111	0.104	0.087	0.104	0.098	0.095	0.098	0.12	0.14	0.095	0.102	0.104	0.01	0	0.1	0.088	0.114	0.108
S44	arctium	lappa	0.135	0.104	0.102	0.037	0.097	0.114	0.087	0.097	0.062	0.062	0.1	0.093	0.15	0.143	0.14	0.093	0.147	0.071	0.094	0.125	0.11	0.068	0.068	0.142	0.109	0.08	0.078	0.088	0.087	0.088	0.089	0.076	0.094	0.061	0.056	0.036	0.124	0.144	0.057	0.103	0.098	0.098	0.1	0	0.078	0.102	0.099
S45	arctostaphylos	uva-ursi	0.137	0.087	0.083	0.081	0.083	0.098	0.079	0.086	0.069	0.077	0.085	0.094	0.137	0.136	0.131	0.083	0.134	0.08	0.094	0.108	0.104	0.072	0.073	0.137	0.114	0.083	0.082	0.078	0.077	0.092	0.051	0.073	0.084	0.073	0.071	0.082	0.112	0.137	0.072	0.104	0.085	0.086	0.088	0.078	0	0.1	0.096
S46	arenaria	drummondii	0.151	0.117	0.112	0.104	0.1	0.121	0.095	0.1	0.094	0.101	0.106	0.105	0.148	0.15	0.142	0.099	0.147	0.087	0.107	0.126	0.11	0.094	0.094	0.145	0.085	0.099	0.094	0.114	0.112	0.121	0.113	0.107	0.1	0.098	0.099	0.104	0.13	0.149	0.091	0.109	0.103	0.117	0.114	0.102	0.1	0	0.114
S47	aristolochia	clematitis	0.123	0.114	0.111	0.099	0.089	0.075	0.088	0.091	0.084	0.09	0.107	0.104	0.138	0.135	0.125	0.104	0.134	0.096	0.105	0.102	0.095	0.085	0.086	0.133	0.13	0.097	0.099	0.112	0.109	0.123	0.107	0.103	0.095	0.095	0.086	0.101	0.097	0.13	0.089	0.106	0.102	0.112	0.108	0.099	0.096	0.114	0
S48	armeria	splendens	0.165	0.124	0.124	0.111	0.124	0.121	0.118	0.12	0.109	0.116	0.118	0.116	0.163	0.161	0.161	0.114	0.163	0.12	0.11	0.139	0.128	0.098	0.102	0.158	0.107	0.111	0.108	0.113	0.107	0.132	0.124	0.113	0.125	0.112	0.11	0.107	0.144	0.164	0.105	0.117	0.135	0.11	0.113	0.104	0.111	0.109	0.124
S49	armoracia	rusticana	0.163	0.103	0.1	0.099	0.109	0.115	0.103	0.112	0.091	0.096	0.094	0.105	0.146	0.151	0.141	0.088	0.149	0.092	0.097	0.123	0.116	0.09	0.09	0.146	0.124	0.086	0.094	0.103	0.101	0.114	0.111	0.095	0.111	0.1	0.096	0.098	0.132	0.145	0.095	0.104	0.114	0.016	0.011	0.098	0.092	0.11	0.108
S50	arrhenatherum	elatius	0.155	0.14	0.142	0.13	0.136	0.138	0.134	0.136	0.129	0.143	0.139	0.144	0.023	0.016	0.006	0.137	0.014	0.131	0.137	0.135	0.111	0.132	0.132	0.006	0.148	0.135	0.138	0.133	0.131	0.133	0.152	0.128	0.148	0.141	0.139	0.134	0.118	0.013	0.139	0.14	0.142	0.138	0.137	0.139	0.132	0.142	0.127
S51	artemisia	afra	0.142	0.103	0.103	0.016	0.099	0.116	0.092	0.104	0.07	0.079	0.098	0.095	0.139	0.138	0.132	0.093	0.136	0.08	0.098	0.122	0.113	0.086	0.086	0.133	0.108	0.089	0.093	0.093	0.092	0.092	0.105	0.076	0.102	0.075	0.074	0.018	0.127	0.134	0.071	0.105	0.106	0.1	0.1	0.035	0.085	0.103	0.106
S52	arum	maculatum	0.138	0.113	0.111	0.111	0.093	0.082	0.092	0.092	0.092	0.104	0.11	0.116	0.126	0.124	0.114	0.108	0.117	0.101	0.113	0.078	0.066	0.092	0.092	0.117	0.12	0.104	0.107	0.112	0.112	0.115	0.115	0.108	0.1	0.11	0.104	0.112	0.076	0.119	0.102	0.119	0.105	0.11	0.11	0.112	0.099	0.112	0.078
S53	arum	alpinum	0.141	0.115	0.112	0.117	0.098	0.083	0.096	0.097	0.1	0.108	0.114	0.122	0.129	0.126	0.116	0.111	0.119	0.105	0.121	0.081	0.067	0.093	0.093	0.118	0.121	0.107	0.113	0.119	0.118	0.115	0.115	0.115	0.104	0.11	0.105	0.116	0.076	0.12	0.107	0.124	0.109	0.115	0.113	0.114	0.103	0.118	0.08
S54	aruncus	dioicus	0.144	0.105	0.1	0.091	0.096	0.109	0.093	0.102	0.071	0.088	0.095	0.056	0.152	0.151	0.142	0.086	0.147	0.092	0.053	0.131	0.11	0.057	0.058	0.147	0.112	0.033	0.071	0.1	0.098	0.114	0.103	0.094	0.098	0.083	0.08	0.092	0.126	0.148	0.074	0.063	0.098	0.096	0.094	0.083	0.09	0.101	0.101
S55	asarum	caudigerum	0.139	0.106	0.103	0.097	0.086	0.077	0.084	0.089	0.081	0.087	0.099	0.109	0.141	0.141	0.131	0.094	0.138	0.084	0.109	0.1	0.098	0.078	0.08	0.138	0.125	0.091	0.096	0.107	0.106	0.122	0.1	0.101	0.091	0.087	0.083	0.1	0.099	0.133	0.089	0.111	0.099	0.106	0.105	0.097	0.093	0.111	0.033
S56	asparagus	officinalis	0.138	0.123	0.121	0.117	0.099	0.079	0.1	0.095	0.095	0.111	0.122	0.119	0.124	0.123	0.116	0.119	0.118	0.109	0.116	0.093	0.048	0.095	0.096	0.119	0.12	0.107	0.11	0.116	0.114	0.127	0.128	0.115	0.108	0.114	0.105	0.119	0.053	0.121	0.106	0.117	0.111	0.119	0.117	0.117	0.107	0.127	0.087
S57	asperula	laevigata	0.154	0.136	0.137	0.119	0.129	0.141	0.115	0.125	0.104	0.096	0.135	0.117	0.17	0.167	0.161	0.121	0.162	0.099	0.116	0.132	0.136	0.111	0.112	0.159	0.14	0.11	0.118	0.12	0.12	0.113	0.119	0.111	0.13	0.099	0.095	0.118	0.15	0.16	0.094	0.116	0.135	0.124	0.119	0.105	0.106	0.133	0.135
S58	asplenium	cuneifolium	0.21	0.231	0.234	0.225	0.227	0.224	0.231	0.223	0.215	0.212	0.232	0.234	0.228	0.228	0.227	0.228	0.226	0.216	0.221	0.225	0.214	0.208	0.211	0.226	0.24	0.228	0.226	0.225	0.224	0.234	0.23	0.224	0.223	0.207	0.21	0.224	0.23	0.221	0.214	0.223	0.235	0.229	0.227	0.22	0.218	0.232	0.225
S59	asplenium	septentrionale	0.21	0.251	0.251	0.247	0.246	0.232	0.247	0.246	0.237	0.241	0.25	0.243	0.239	0.228	0.238	0.247	0.236	0.236	0.243	0.233	0.233	0.237	0.237	0.238	0.259	0.243	0.244	0.243	0.242	0.233	0.246	0.241	0.247	0.238	0.239	0.246	0.247	0.233	0.228	0.23	0.248	0.248	0.234	0.234	0.229	0.25	0.241
S60	aster	bakeranus	0.139	0.099	0.095	0.032	0.094	0.106	0.083	0.094	0.06	0.064	0.092	0.085	0.14	0.138	0.132	0.086	0.139	0.074	0.089	0.116	0.109	0.069	0.07	0.135	0.109	0.075	0.077	0.084	0.084	0.093	0.095	0.069	0.093	0.06	0.057	0.033	0.127	0.135	0.056	0.098	0.097	0.091	0.09	0.021	0.07	0.099	0.095
S61	astragalus	mongholicus	0.145	0.108	0.105	0.097	0.107	0.112	0.095	0.102	0.085	0.096	0.099	0.089	0.147	0.15	0.14	0.098	0.148	0.101	0.08	0.118	0.107	0.079	0.079	0.144	0.114	0.079	0.053	0.109	0.108	0.115	0.114	0.099	0.106	0.095	0.089	0.1	0.118	0.145	0.087	0.088	0.11	0.093	0.095	0.099	0.099	0.11	0.1
S62	astrantia	rosensimfonie	0.138	0.102	0.098	0.069	0.08	0.104	0.074	0.084	0.047	0.033	0.093	0.093	0.154	0.143	0.144	0.092	0.146	0.076	0.093	0.123	0.109	0.07	0.07	0.143	0.114	0.075	0.075	0.083	0.083	0.098	0.084	0.077	0.075	0.035	0.032	0.07	0.124	0.148	0.027	0.1	0.084	0.095	0.093	0.058	0.068	0.101	0.091
S63	athyrium	distentifolium	0.209	0.237	0.241	0.242	0.228	0.23	0.235	0.238	0.225	0.23	0.241	0.226	0.239	0.24	0.239	0.24	0.239	0.236	0.225	0.227	0.217	0.226	0.227	0.238	0.247	0.236	0.232	0.238	0.239	0.244	0.238	0.227	0.23	0.22	0.225	0.246	0.238	0.234	0.234	0.232	0.231	0.246	0.245	0.244	0.233	0.249	0.236
S64	athyrium	filix-femina	0.209	0.237	0.241	0.242	0.228	0.23	0.235	0.238	0.225	0.23	0.241	0.226	0.239	0.24	0.239	0.24	0.239	0.236	0.225	0.227	0.217	0.226	0.227	0.238	0.247	0.236	0.232	0.238	0.239	0.244	0.238	0.226	0.23	0.219	0.224	0.246	0.238	0.233	0.234	0.232	0.231	0.246	0.245	0.244	0.233	0.249	0.236
S65	atriplex	patula	0.161	0.115	0.112	0.103	0.092	0.11	0.091	0.092	0.09	0.107	0.107	0.109	0.145	0.146	0.141	0.102	0.148	0.086	0.105	0.122	0.114	0.09	0.09	0.145	0.057	0.09	0.095	0.112	0.11	0.114	0.119	0.103	0.1	0.103	0.103	0.103	0.133	0.15	0.099	0.11	0.097	0.108	0.11	0.095	0.099	0.059	0.118
S66	atropa	belladonna	0.147	0.104	0.103	0.085	0.094	0.115	0.086	0.096	0.071	0.075	0.102	0.1	0.155	0.146	0.144	0.096	0.143	0.067	0.095	0.114	0.111	0.089	0.089	0.145	0.117	0.085	0.091	0.088	0.086	0.079	0.093	0.082	0.091	0.073	0.074	0.086	0.119	0.147	0.067	0.104	0.087	0.099	0.095	0.079	0.075	0.101	0.109
S67	avena	fatua	0.157	0.143	0.142	0.13	0.135	0.139	0.133	0.134	0.131	0.144	0.139	0.142	0.022	0.016	0.011	0.14	0.014	0.134	0.136	0.132	0.114	0.135	0.136	0.009	0.147	0.138	0.141	0.131	0.13	0.134	0.155	0.127	0.147	0.139	0.14	0.132	0.117	0.013	0.138	0.14	0.142	0.137	0.139	0.14	0.129	0.144	0.129
S68	avena	sativa	0.157	0.142	0.144	0.131	0.137	0.14	0.136	0.135	0.133	0.144	0.139	0.143	0.022	0.016	0.01	0.141	0.013	0.135	0.138	0.134	0.114	0.136	0.136	0.008	0.148	0.139	0.142	0.133	0.131	0.135	0.156	0.129	0.149	0.14	0.14	0.133	0.119	0.013	0.138	0.141	0.143	0.138	0.14	0.141	0.13	0.143	0.129
S69	ballota	nigra	0.142	0.107	0.101	0.09	0.097	0.109	0.095	0.106	0.084	0.09	0.101	0.109	0.14	0.14	0.135	0.103	0.134	0.037	0.103	0.114	0.114	0.091	0.092	0.137	0.114	0.097	0.097	0.094	0.094	0.088	0.101	0.084	0.094	0.083	0.083	0.092	0.123	0.138	0.075	0.109	0.1	0.099	0.094	0.082	0.08	0.101	0.105
S70	barbarea	verna	0.161	0.102	0.097	0.099	0.108	0.117	0.104	0.112	0.091	0.098	0.093	0.102	0.149	0.152	0.141	0.088	0.149	0.093	0.093	0.123	0.115	0.088	0.088	0.146	0.123	0.085	0.092	0.105	0.104	0.115	0.111	0.095	0.112	0.101	0.097	0.096	0.128	0.145	0.096	0.101	0.114	0.015	0.014	0.098	0.093	0.111	0.111
S71	bartsia	alpina	0.144	0.099	0.096	0.078	0.088	0.112	0.081	0.091	0.072	0.077	0.091	0.105	0.145	0.141	0.139	0.092	0.138	0.04	0.095	0.12	0.11	0.08	0.08	0.143	0.108	0.091	0.089	0.087	0.084	0.083	0.092	0.079	0.086	0.069	0.072	0.078	0.121	0.141	0.065	0.105	0.085	0.089	0.09	0.073	0.069	0.097	0.099
S72	batrachium	bungei	0.143	0.109	0.107	0.106	0.038	0.111	0.038	0.045	0.081	0.093	0.095	0.118	0.153	0.149	0.145	0.107	0.146	0.096	0.124	0.115	0.114	0.094	0.095	0.143	0.116	0.108	0.098	0.107	0.106	0.115	0.108	0.099	0.04	0.092	0.09	0.104	0.114	0.146	0.087	0.129	0.048	0.118	0.119	0.106	0.094	0.104	0.096
S73	bellis	perennis	0.146	0.104	0.103	0.041	0.098	0.112	0.092	0.101	0.063	0.07	0.096	0.092	0.141	0.137	0.136	0.093	0.142	0.084	0.095	0.124	0.114	0.075	0.075	0.141	0.112	0.084	0.086	0.093	0.09	0.097	0.103	0.079	0.099	0.067	0.066	0.039	0.131	0.14	0.061	0.104	0.102	0.095	0.1	0.029	0.077	0.107	0.103
S74	berberis	bealei	0.146	0.09	0.089	0.095	0.05	0.1	0.051	0.061	0.071	0.081	0.086	0.101	0.147	0.144	0.135	0.091	0.141	0.083	0.108	0.118	0.098	0.081	0.082	0.135	0.115	0.087	0.092	0.092	0.092	0.101	0.094	0.083	0.058	0.082	0.077	0.097	0.109	0.139	0.077	0.117	0.058	0.101	0.098	0.088	0.083	0.102	0.094
S75	berula	erecta	0.136	0.097	0.094	0.065	0.087	0.101	0.076	0.087	0.05	0.017	0.089	0.089	0.154	0.147	0.144	0.093	0.149	0.075	0.09	0.132	0.107	0.075	0.076	0.144	0.115	0.078	0.077	0.085	0.086	0.102	0.084	0.076	0.084	0.015	0.014	0.066	0.124	0.148	0.01	0.097	0.087	0.102	0.103	0.059	0.073	0.1	0.094
S76	betonica	officinalis	0.143	0.103	0.101	0.084	0.096	0.108	0.092	0.105	0.078	0.086	0.102	0.099	0.14	0.143	0.135	0.098	0.138	0.037	0.1	0.112	0.111	0.091	0.091	0.139	0.114	0.094	0.098	0.099	0.097	0.091	0.102	0.092	0.095	0.083	0.081	0.089	0.12	0.137	0.076	0.108	0.099	0.099	0.1	0.08	0.088	0.104	0.102
S77	betula	niger	0.126	0.086	0.081	0.086	0.091	0.097	0.076	0.085	0.069	0.081	0.082	0.072	0.148	0.142	0.136	0.072	0.144	0.077	0.07	0.11	0.093	0.01	0.01	0.141	0.103	0.056	0.065	0.093	0.09	0.102	0.091	0.083	0.09	0.08	0.073	0.087	0.109	0.142	0.071	0.076	0.096	0.087	0.088	0.069	0.071	0.098	0.087
S78	bidens	laevis	0.136	0.105	0.104	0.039	0.097	0.108	0.09	0.099	0.065	0.071	0.1	0.096	0.141	0.136	0.132	0.093	0.135	0.077	0.094	0.127	0.114	0.077	0.077	0.134	0.106	0.088	0.086	0.094	0.093	0.087	0.101	0.081	0.097	0.065	0.066	0.037	0.133	0.134	0.066	0.099	0.098	0.099	0.1	0.035	0.083	0.101	0.095
S79	bistorta	vivipara	0.164	0.127	0.124	0.107	0.123	0.126	0.116	0.123	0.103	0.112	0.116	0.113	0.162	0.164	0.155	0.119	0.168	0.108	0.114	0.137	0.122	0.101	0.102	0.16	0.121	0.107	0.108	0.122	0.121	0.128	0.132	0.109	0.126	0.113	0.108	0.108	0.142	0.16	0.107	0.121	0.129	0.116	0.107	0.104	0.106	0.114	0.116
S80	blechnum	spicant	0.193	0.219	0.225	0.236	0.223	0.216	0.225	0.225	0.216	0.221	0.224	0.22	0.238	0.238	0.237	0.225	0.238	0.221	0.215	0.215	0.208	0.211	0.213	0.238	0.239	0.224	0.218	0.221	0.222	0.234	0.225	0.218	0.221	0.216	0.216	0.24	0.224	0.232	0.22	0.218	0.23	0.24	0.238	0.23	0.223	0.236	0.222
S81	blysmus	compressus	0.142	0.147	0.145	0.136	0.137	0.117	0.14	0.136	0.128	0.137	0.143	0.135	0.121	0.123	0.116	0.138	0.117	0.136	0.131	0.105	0.099	0.114	0.115	0.119	0.143	0.125	0.137	0.132	0.129	0.132	0.145	0.131	0.142	0.138	0.134	0.133	0.102	0.116	0.131	0.126	0.144	0.138	0.127	0.144	0.128	0.148	0.12
S82	bolboschoenus	maritimus	0.143	0.148	0.149	0.143	0.14	0.116	0.14	0.135	0.134	0.141	0.149	0.136	0.128	0.127	0.117	0.142	0.122	0.136	0.14	0.111	0.104	0.122	0.122	0.122	0.149	0.128	0.142	0.135	0.132	0.136	0.143	0.129	0.144	0.141	0.138	0.142	0.106	0.121	0.133	0.136	0.148	0.14	0.129	0.149	0.132	0.151	0.122
S83	bothriochloa	ischaemum	0.166	0.153	0.156	0.148	0.146	0.15	0.145	0.147	0.141	0.158	0.15	0.157	0.048	0.049	0.05	0.147	0.047	0.141	0.151	0.139	0.13	0.148	0.149	0.048	0.163	0.15	0.155	0.153	0.151	0.142	0.163	0.147	0.154	0.153	0.154	0.152	0.122	0.048	0.146	0.149	0.151	0.153	0.152	0.155	0.143	0.159	0.139
S84	botrychium	matricariifolium	0.205	0.222	0.229	0.209	0.226	0.222	0.225	0.218	0.211	0.209	0.226	0.209	0.235	0.231	0.234	0.221	0.235	0.224	0.195	0.222	0.222	0.196	0.197	0.235	0.22	0.203	0.209	0.227	0.228	0.22	0.21	0.216	0.226	0.206	0.202	0.215	0.241	0.234	0.211	0.206	0.224	0.23	0.235	0.208	0.206	0.225	0.215
S85	botrychium	lunaria	0.199	0.216	0.221	0.206	0.22	0.219	0.218	0.214	0.211	0.207	0.218	0.203	0.232	0.23	0.231	0.215	0.231	0.222	0.194	0.218	0.216	0.192	0.193	0.232	0.212	0.2	0.207	0.224	0.223	0.215	0.203	0.212	0.222	0.204	0.2	0.21	0.235	0.231	0.209	0.205	0.22	0.224	0.229	0.203	0.202	0.221	0.212
S86	brachypodium	pinnatum	0.154	0.148	0.15	0.136	0.143	0.143	0.145	0.144	0.135	0.148	0.144	0.143	0.026	0.031	0.024	0.143	0.029	0.142	0.143	0.136	0.123	0.138	0.139	0.028	0.156	0.142	0.149	0.138	0.135	0.144	0.162	0.134	0.153	0.145	0.144	0.138	0.12	0.027	0.143	0.146	0.153	0.146	0.146	0.142	0.14	0.153	0.127
S87	brassica	napus	0.16	0.101	0.101	0.1	0.11	0.118	0.106	0.112	0.091	0.098	0.095	0.11	0.147	0.156	0.143	0.092	0.15	0.096	0.102	0.127	0.119	0.093	0.094	0.15	0.126	0.094	0.1	0.108	0.106	0.118	0.117	0.098	0.115	0.102	0.097	0.1	0.131	0.146	0.097	0.112	0.111	0.027	0.023	0.1	0.1	0.117	0.111
S88	briza	media	0.158	0.141	0.143	0.138	0.139	0.137	0.139	0.14	0.139	0.147	0.141	0.149	0.025	0.018	0.008	0.141	0.016	0.136	0.144	0.137	0.112	0.139	0.139	0.012	0.154	0.143	0.146	0.136	0.134	0.137	0.153	0.133	0.15	0.146	0.145	0.143	0.119	0.014	0.143	0.142	0.146	0.142	0.139	0.145	0.131	0.145	0.13
S89	bromus	hordeaceus	0.164	0.146	0.145	0.14	0.142	0.141	0.143	0.145	0.137	0.158	0.143	0.152	0.01	0.028	0.023	0.143	0.026	0.144	0.142	0.133	0.124	0.145	0.146	0.024	0.149	0.145	0.154	0.141	0.14	0.14	0.164	0.137	0.154	0.151	0.152	0.142	0.124	0.025	0.15	0.144	0.151	0.144	0.145	0.152	0.138	0.148	0.14
S90	bryonia	alba	0.133	0.102	0.096	0.089	0.098	0.108	0.09	0.101	0.086	0.096	0.1	0.088	0.145	0.148	0.138	0.089	0.144	0.089	0.082	0.112	0.11	0.068	0.069	0.14	0.106	0.074	0.081	0.107	0.106	0.108	0.1	0.09	0.101	0.094	0.089	0.092	0.123	0.144	0.095	0.092	0.095	0.096	0.1	0.089	0.082	0.108	0.108
S91	bupleurum	falcatum	0.138	0.103	0.1	0.073	0.088	0.107	0.077	0.093	0.061	0.033	0.094	0.1	0.157	0.149	0.148	0.091	0.153	0.08	0.094	0.131	0.11	0.081	0.082	0.15	0.119	0.082	0.076	0.096	0.096	0.106	0.086	0.083	0.083	0.032	0.03	0.075	0.126	0.153	0.031	0.101	0.09	0.105	0.107	0.068	0.072	0.102	0.095
S92	butomus	umbellatus	0.132	0.115	0.113	0.104	0.098	0.082	0.098	0.097	0.092	0.109	0.116	0.121	0.135	0.128	0.126	0.1	0.128	0.098	0.121	0.055	0.088	0.094	0.096	0.128	0.118	0.105	0.112	0.11	0.109	0.114	0.121	0.097	0.111	0.108	0.105	0.102	0.087	0.13	0.108	0.127	0.108	0.11	0.117	0.103	0.1	0.119	0.081
S93	calamagrostis	epigejos	0.157	0.14	0.142	0.131	0.135	0.138	0.133	0.135	0.129	0.142	0.137	0.142	0.02	0.018	0.004	0.137	0.016	0.13	0.137	0.133	0.114	0.132	0.132	0.011	0.149	0.134	0.14	0.131	0.13	0.133	0.153	0.125	0.148	0.14	0.139	0.136	0.118	0.009	0.139	0.141	0.142	0.137	0.136	0.139	0.13	0.143	0.128
S94	calendula	officinalis	0.146	0.102	0.098	0.04	0.09	0.113	0.08	0.093	0.058	0.062	0.093	0.097	0.147	0.137	0.137	0.095	0.14	0.079	0.092	0.123	0.11	0.072	0.073	0.138	0.115	0.085	0.08	0.085	0.084	0.094	0.093	0.073	0.091	0.058	0.056	0.039	0.127	0.139	0.055	0.101	0.093	0.1	0.104	0.031	0.072	0.105	0.097
S95	calla	palustris	0.141	0.114	0.111	0.116	0.097	0.073	0.095	0.095	0.088	0.104	0.111	0.12	0.127	0.123	0.113	0.112	0.118	0.105	0.115	0.078	0.069	0.085	0.085	0.116	0.118	0.102	0.107	0.113	0.112	0.119	0.112	0.11	0.102	0.104	0.1	0.114	0.075	0.12	0.101	0.12	0.104	0.111	0.107	0.109	0.092	0.111	0.076
S96	callitriche	hamulata	0.159	0.104	0.101	0.084	0.098	0.113	0.091	0.1	0.078	0.087	0.097	0.104	0.156	0.157	0.151	0.104	0.149	0.052	0.093	0.121	0.118	0.091	0.092	0.151	0.107	0.102	0.104	0.108	0.106	0.093	0.101	0.092	0.094	0.079	0.083	0.086	0.135	0.153	0.076	0.099	0.093	0.107	0.108	0.085	0.089	0.104	0.111
S97	calluna	vulgaris	0.161	0.11	0.11	0.11	0.106	0.115	0.095	0.1	0.083	0.094	0.109	0.114	0.15	0.139	0.141	0.107	0.142	0.095	0.112	0.11	0.123	0.098	0.099	0.143	0.128	0.096	0.103	0.096	0.094	0.114	0.067	0.089	0.109	0.095	0.087	0.113	0.135	0.148	0.082	0.117	0.11	0.095	0.097	0.097	0.061	0.117	0.114
S98	caltha	palustris	0.144	0.102	0.1	0.098	0.029	0.1	0.026	0.036	0.069	0.083	0.095	0.106	0.147	0.14	0.138	0.096	0.138	0.087	0.113	0.107	0.1	0.084	0.085	0.136	0.11	0.094	0.09	0.104	0.101	0.105	0.1	0.09	0.037	0.081	0.078	0.096	0.108	0.14	0.072	0.121	0.035	0.108	0.105	0.09	0.082	0.096	0.092
S99	calystegia	sepium	0.153	0.093	0.093	0.091	0.094	0.109	0.087	0.095	0.072	0.081	0.091	0.095	0.154	0.148	0.143	0.093	0.145	0.072	0.103	0.112	0.11	0.084	0.084	0.147	0.123	0.082	0.093	0.1	0.099	0.097	0.09	0.086	0.093	0.084	0.08	0.097	0.115	0.149	0.079	0.111	0.093	0.1	0.095	0.083	0.074	0.105	0.103
S100	campanula	bononiensis	0.149	0.113	0.107	0.088	0.102	0.122	0.096	0.109	0.078	0.087	0.105	0.113	0.165	0.154	0.149	0.101	0.154	0.094	0.106	0.141	0.121	0.084	0.085	0.148	0.136	0.097	0.1	0.105	0.104	0.112	0.11	0.099	0.102	0.088	0.083	0.086	0.14	0.154	0.079	0.113	0.111	0.109	0.104	0.073	0.087	0.114	0.114
S101	campanula	latifolia	0.147	0.11	0.106	0.087	0.103	0.121	0.095	0.109	0.078	0.086	0.102	0.109	0.16	0.154	0.146	0.098	0.151	0.095	0.103	0.142	0.117	0.081	0.082	0.147	0.132	0.095	0.1	0.106	0.102	0.11	0.107	0.099	0.102	0.087	0.083	0.084	0.136	0.149	0.076	0.106	0.112	0.104	0.099	0.069	0.085	0.11	0.111
S102	campanula	rotundifolia	0.151	0.112	0.108	0.095	0.108	0.123	0.102	0.116	0.083	0.096	0.104	0.114	0.162	0.157	0.149	0.102	0.154	0.105	0.105	0.144	0.12	0.085	0.086	0.149	0.139	0.1	0.11	0.111	0.106	0.112	0.111	0.102	0.109	0.096	0.093	0.091	0.136	0.151	0.084	0.11	0.116	0.107	0.102	0.078	0.087	0.119	0.115
S103	cannabis	sativa	0.138	0.091	0.088	0.092	0.095	0.107	0.085	0.094	0.078	0.084	0.085	0.074	0.142	0.141	0.131	0.081	0.133	0.084	0.073	0.12	0.113	0.064	0.064	0.134	0.107	0.062	0.077	0.096	0.094	0.102	0.1	0.083	0.099	0.082	0.081	0.095	0.122	0.134	0.079	0.087	0.093	0.093	0.094	0.091	0.083	0.102	0.105
S104	capsella	bursa-pastoris	0.159	0.097	0.095	0.097	0.103	0.112	0.099	0.105	0.088	0.095	0.089	0.102	0.141	0.15	0.137	0.084	0.143	0.088	0.094	0.115	0.11	0.084	0.085	0.142	0.118	0.086	0.092	0.097	0.097	0.11	0.105	0.087	0.108	0.097	0.093	0.095	0.122	0.139	0.09	0.101	0.108	0.007	0.008	0.098	0.085	0.114	0.106
S105	cardamine	flexuosa	0.159	0.103	0.099	0.099	0.111	0.118	0.104	0.112	0.093	0.099	0.095	0.107	0.15	0.154	0.147	0.09	0.152	0.09	0.099	0.122	0.117	0.086	0.087	0.15	0.12	0.086	0.093	0.102	0.101	0.114	0.108	0.096	0.113	0.099	0.096	0.098	0.133	0.148	0.094	0.105	0.114	0.014	0.011	0.097	0.094	0.113	0.11
S106	carex	ovalis	0.141	0.141	0.141	0.136	0.132	0.116	0.136	0.133	0.128	0.137	0.139	0.134	0.121	0.118	0.112	0.134	0.113	0.133	0.132	0.101	0.099	0.115	0.116	0.114	0.14	0.123	0.135	0.13	0.129	0.131	0.147	0.127	0.139	0.137	0.133	0.132	0.1	0.113	0.131	0.131	0.142	0.133	0.122	0.143	0.128	0.146	0.118
S107	carex	pendula	0.139	0.141	0.141	0.139	0.132	0.115	0.134	0.131	0.129	0.137	0.141	0.135	0.12	0.12	0.112	0.134	0.114	0.132	0.134	0.106	0.094	0.113	0.113	0.114	0.143	0.122	0.135	0.135	0.132	0.132	0.145	0.128	0.139	0.139	0.133	0.137	0.099	0.114	0.131	0.133	0.142	0.133	0.122	0.141	0.128	0.147	0.119
S108	carpinus	betulus	0.128	0.093	0.085	0.092	0.091	0.104	0.081	0.088	0.073	0.084	0.086	0.076	0.145	0.143	0.132	0.077	0.143	0.08	0.077	0.117	0.097	0.017	0.018	0.136	0.108	0.062	0.066	0.093	0.093	0.104	0.091	0.084	0.095	0.084	0.075	0.092	0.115	0.138	0.073	0.084	0.099	0.092	0.089	0.071	0.075	0.094	0.093
S109	carthamus	tinctorius	0.137	0.097	0.095	0.036	0.093	0.11	0.085	0.095	0.057	0.06	0.089	0.092	0.142	0.139	0.136	0.09	0.141	0.077	0.085	0.118	0.109	0.066	0.067	0.14	0.112	0.077	0.074	0.089	0.086	0.089	0.092	0.077	0.09	0.059	0.056	0.034	0.125	0.141	0.055	0.095	0.096	0.094	0.097	0.013	0.073	0.097	0.093
S110	centaurea	cyanus	0.14	0.1	0.098	0.037	0.09	0.11	0.079	0.093	0.055	0.054	0.094	0.091	0.145	0.14	0.138	0.092	0.143	0.072	0.091	0.121	0.106	0.068	0.068	0.137	0.11	0.076	0.076	0.085	0.084	0.087	0.085	0.072	0.085	0.051	0.048	0.035	0.122	0.14	0.05	0.098	0.091	0.094	0.096	0.014	0.071	0.097	0.096
S111	centaurium	erythraea	0.136	0.101	0.098	0.088	0.096	0.109	0.089	0.104	0.079	0.078	0.098	0.094	0.146	0.146	0.133	0.104	0.138	0.071	0.096	0.12	0.108	0.084	0.085	0.137	0.109	0.085	0.089	0.09	0.089	0.088	0.095	0.083	0.101	0.077	0.075	0.09	0.115	0.137	0.073	0.098	0.099	0.094	0.099	0.082	0.076	0.107	0.098
S112	cephalanthera	damasonium	0.129	0.11	0.108	0.11	0.093	0.079	0.093	0.099	0.088	0.099	0.109	0.119	0.118	0.116	0.109	0.105	0.115	0.106	0.115	0.098	0.065	0.09	0.09	0.114	0.122	0.103	0.098	0.11	0.108	0.124	0.114	0.103	0.105	0.1	0.094	0.113	0.07	0.117	0.096	0.123	0.103	0.115	0.113	0.106	0.094	0.122	0.088
S113	cerastium	glomeratum	0.157	0.124	0.122	0.104	0.106	0.125	0.104	0.108	0.091	0.109	0.118	0.113	0.151	0.15	0.143	0.107	0.15	0.091	0.117	0.133	0.115	0.102	0.103	0.145	0.078	0.109	0.107	0.116	0.115	0.119	0.122	0.107	0.101	0.108	0.105	0.101	0.131	0.146	0.101	0.124	0.11	0.12	0.116	0.106	0.113	0.046	0.12
S114	ceratophyllum	demersum	0.134	0.102	0.102	0.099	0.082	0.092	0.074	0.084	0.081	0.088	0.097	0.107	0.141	0.143	0.138	0.098	0.142	0.09	0.11	0.104	0.104	0.092	0.093	0.136	0.11	0.095	0.106	0.109	0.107	0.111	0.105	0.1	0.084	0.088	0.088	0.095	0.108	0.141	0.084	0.11	0.095	0.115	0.117	0.095	0.095	0.108	0.078
S115	ceterach	officinarum	0.209	0.224	0.227	0.227	0.227	0.22	0.227	0.226	0.221	0.22	0.225	0.227	0.232	0.227	0.226	0.225	0.226	0.218	0.22	0.225	0.212	0.213	0.215	0.227	0.245	0.225	0.222	0.218	0.218	0.235	0.224	0.21	0.228	0.219	0.218	0.23	0.226	0.222	0.219	0.221	0.228	0.229	0.226	0.225	0.217	0.234	0.226
S116	chamaecytisus	austriacus	0.141	0.103	0.096	0.094	0.098	0.12	0.094	0.096	0.081	0.085	0.09	0.086	0.157	0.146	0.145	0.09	0.151	0.083	0.085	0.115	0.108	0.066	0.067	0.15	0.111	0.068	0.042	0.102	0.099	0.104	0.101	0.09	0.103	0.085	0.08	0.097	0.124	0.15	0.071	0.094	0.104	0.093	0.101	0.081	0.079	0.103	0.104
S117	chelidonium	majus	0.129	0.075	0.072	0.08	0.05	0.087	0.039	0.053	0.052	0.068	0.068	0.091	0.147	0.142	0.134	0.071	0.141	0.073	0.098	0.102	0.089	0.06	0.061	0.136	0.109	0.074	0.078	0.076	0.076	0.094	0.088	0.066	0.058	0.068	0.063	0.081	0.103	0.139	0.058	0.103	0.06	0.093	0.085	0.071	0.059	0.088	0.078
S118	chenopodium	album	0.16	0.114	0.109	0.108	0.093	0.112	0.094	0.094	0.097	0.108	0.106	0.111	0.144	0.143	0.14	0.104	0.146	0.087	0.107	0.119	0.116	0.093	0.094	0.142	0.05	0.1	0.099	0.108	0.107	0.115	0.121	0.102	0.102	0.105	0.102	0.107	0.133	0.149	0.1	0.111	0.1	0.11	0.116	0.105	0.101	0.062	0.115
S119	chrysosplenium	macrostemon	0.135	0.078	0.075	0.085	0.072	0.089	0.069	0.08	0.057	0.066	0.073	0.088	0.149	0.144	0.14	0.074	0.14	0.078	0.082	0.114	0.097	0.059	0.06	0.139	0.103	0.073	0.07	0.092	0.09	0.098	0.074	0.081	0.075	0.064	0.06	0.087	0.11	0.145	0.058	0.088	0.072	0.089	0.092	0.078	0.065	0.094	0.083
S120	cichorium	intybus	0.141	0.097	0.097	0.025	0.091	0.109	0.082	0.097	0.06	0.06	0.09	0.086	0.145	0.14	0.138	0.088	0.142	0.074	0.084	0.122	0.111	0.072	0.072	0.141	0.108	0.085	0.08	0.083	0.081	0.088	0.087	0.071	0.092	0.055	0.055	0.027	0.13	0.139	0.049	0.094	0.095	0.094	0.096	0.025	0.07	0.1	0.096
S121	cicuta	virosa	0.138	0.093	0.088	0.064	0.088	0.103	0.074	0.087	0.05	0.017	0.086	0.089	0.151	0.148	0.142	0.089	0.146	0.069	0.086	0.131	0.106	0.075	0.076	0.138	0.115	0.08	0.076	0.084	0.085	0.101	0.076	0.073	0.083	0.014	0.011	0.063	0.122	0.144	0.011	0.094	0.087	0.098	0.102	0.06	0.074	0.094	0.092
S122	circaea	lutetiana	0.152	0.087	0.084	0.093	0.087	0.107	0.079	0.085	0.082	0.092	0.083	0.097	0.141	0.142	0.133	0.084	0.135	0.074	0.091	0.123	0.106	0.071	0.071	0.134	0.118	0.079	0.085	0.093	0.095	0.108	0.103	0.081	0.086	0.089	0.087	0.09	0.12	0.136	0.085	0.101	0.086	0.097	0.097	0.084	0.092	0.097	0.099
S123	cirsium	arvense	0.13	0.098	0.094	0.035	0.091	0.109	0.085	0.097	0.055	0.056	0.089	0.091	0.141	0.139	0.133	0.089	0.139	0.073	0.087	0.123	0.109	0.065	0.066	0.137	0.11	0.078	0.07	0.085	0.084	0.09	0.088	0.074	0.09	0.054	0.051	0.034	0.125	0.138	0.048	0.093	0.094	0.094	0.097	0.016	0.068	0.095	0.092
S124	cirsium	vulgare	0.13	0.098	0.094	0.035	0.091	0.109	0.085	0.097	0.055	0.056	0.089	0.091	0.141	0.139	0.133	0.089	0.139	0.073	0.087	0.123	0.109	0.065	0.066	0.137	0.11	0.078	0.07	0.085	0.084	0.09	0.088	0.074	0.09	0.054	0.051	0.034	0.125	0.138	0.048	0.093	0.094	0.094	0.097	0.016	0.068	0.095	0.092
S125	cladium	mariscus	0.138	0.131	0.13	0.122	0.118	0.102	0.119	0.118	0.12	0.126	0.128	0.128	0.115	0.117	0.107	0.123	0.109	0.121	0.127	0.089	0.085	0.107	0.107	0.109	0.129	0.114	0.125	0.123	0.123	0.116	0.135	0.118	0.124	0.125	0.122	0.121	0.084	0.107	0.118	0.125	0.128	0.124	0.112	0.131	0.12	0.134	0.108
S126	clematis	montana	0.145	0.108	0.104	0.102	0.041	0.104	0.041	0.047	0.072	0.086	0.106	0.111	0.157	0.148	0.146	0.098	0.15	0.084	0.118	0.117	0.107	0.091	0.092	0.146	0.112	0.102	0.094	0.105	0.105	0.106	0.105	0.094	0.017	0.085	0.08	0.102	0.115	0.149	0.081	0.122	0.043	0.111	0.105	0.093	0.087	0.102	0.093
S127	conium	maculatum	0.139	0.102	0.099	0.072	0.082	0.109	0.069	0.087	0.054	0.017	0.095	0.097	0.157	0.149	0.148	0.097	0.151	0.073	0.099	0.134	0.113	0.081	0.081	0.144	0.112	0.085	0.08	0.088	0.089	0.097	0.085	0.078	0.079	0.013	0.012	0.071	0.134	0.15	0.011	0.104	0.081	0.103	0.104	0.068	0.075	0.102	0.096
S128	consolida	regalis	0.15	0.097	0.095	0.102	0.017	0.109	0.038	0.048	0.077	0.093	0.088	0.11	0.152	0.149	0.147	0.095	0.147	0.096	0.115	0.111	0.097	0.086	0.086	0.144	0.106	0.103	0.102	0.112	0.111	0.108	0.101	0.098	0.045	0.09	0.09	0.098	0.103	0.15	0.092	0.12	0.045	0.107	0.107	0.1	0.089	0.104	0.096
S129	convallaria	majalis	0.14	0.109	0.107	0.107	0.086	0.077	0.082	0.087	0.09	0.105	0.107	0.114	0.108	0.107	0.098	0.102	0.102	0.1	0.115	0.086	0.04	0.088	0.088	0.101	0.118	0.105	0.102	0.113	0.111	0.116	0.113	0.102	0.094	0.104	0.1	0.11	0.047	0.104	0.097	0.122	0.099	0.114	0.114	0.111	0.094	0.108	0.084
S130	convolvulus	arvensis	0.155	0.092	0.088	0.092	0.095	0.113	0.087	0.097	0.073	0.08	0.089	0.095	0.153	0.151	0.145	0.092	0.146	0.072	0.103	0.112	0.108	0.081	0.082	0.146	0.118	0.083	0.09	0.101	0.101	0.1	0.087	0.087	0.093	0.082	0.078	0.094	0.114	0.147	0.081	0.111	0.094	0.097	0.094	0.086	0.078	0.108	0.1
S131	conyza	scabrida	0.142	0.102	0.1	0.034	0.095	0.105	0.086	0.096	0.061	0.065	0.095	0.085	0.14	0.138	0.133	0.086	0.14	0.075	0.091	0.118	0.11	0.07	0.071	0.137	0.111	0.077	0.077	0.087	0.086	0.095	0.096	0.072	0.096	0.063	0.06	0.036	0.128	0.136	0.058	0.102	0.1	0.092	0.092	0.025	0.073	0.101	0.095
S132	cornus	mas	0.136	0.078	0.078	0.07	0.076	0.088	0.069	0.079	0.052	0.06	0.074	0.082	0.138	0.133	0.128	0.078	0.135	0.068	0.08	0.107	0.09	0.062	0.063	0.129	0.098	0.067	0.073	0.08	0.078	0.092	0.07	0.069	0.072	0.061	0.054	0.072	0.106	0.131	0.055	0.091	0.078	0.084	0.077	0.062	0.055	0.094	0.086
S133	coronilla	varia	0.151	0.119	0.116	0.097	0.104	0.122	0.102	0.106	0.096	0.107	0.111	0.089	0.154	0.156	0.148	0.107	0.155	0.101	0.096	0.121	0.118	0.084	0.085	0.153	0.118	0.081	0.063	0.109	0.105	0.122	0.112	0.107	0.109	0.105	0.101	0.1	0.122	0.154	0.098	0.1	0.113	0.105	0.11	0.102	0.098	0.118	0.107
S134	corydalis	nobilis	0.154	0.104	0.102	0.1	0.073	0.105	0.065	0.081	0.079	0.086	0.098	0.111	0.151	0.146	0.141	0.098	0.145	0.09	0.103	0.109	0.111	0.082	0.082	0.147	0.117	0.093	0.098	0.1	0.099	0.11	0.106	0.094	0.079	0.088	0.082	0.102	0.12	0.146	0.08	0.109	0.081	0.105	0.105	0.097	0.086	0.097	0.09
S135	corylus	avellana	0.128	0.089	0.082	0.092	0.09	0.102	0.077	0.084	0.072	0.084	0.083	0.075	0.142	0.139	0.128	0.073	0.138	0.078	0.075	0.108	0.094	0.014	0.015	0.133	0.107	0.058	0.06	0.089	0.088	0.098	0.089	0.082	0.091	0.084	0.076	0.092	0.109	0.134	0.072	0.08	0.095	0.088	0.085	0.069	0.072	0.095	0.091
S136	cotoneaster	horizontalis	0.135	0.097	0.092	0.09	0.102	0.107	0.085	0.098	0.072	0.082	0.091	0.057	0.151	0.147	0.137	0.083	0.145	0.083	0.055	0.121	0.11	0.054	0.054	0.139	0.111	0.005	0.061	0.098	0.097	0.108	0.099	0.089	0.101	0.079	0.077	0.089	0.123	0.142	0.072	0.063	0.103	0.09	0.087	0.08	0.082	0.099	0.098
S137	crataegus	columbiana	0.134	0.098	0.094	0.088	0.102	0.107	0.087	0.096	0.068	0.079	0.091	0.053	0.145	0.146	0.135	0.081	0.143	0.082	0.053	0.118	0.108	0.053	0.054	0.138	0.109	0.002	0.061	0.098	0.097	0.107	0.1	0.089	0.101	0.078	0.074	0.088	0.121	0.139	0.072	0.062	0.103	0.091	0.088	0.079	0.084	0.097	0.094
S138	crepis	rubra	0.141	0.103	0.102	0.031	0.095	0.115	0.087	0.102	0.067	0.068	0.098	0.096	0.152	0.146	0.144	0.095	0.147	0.079	0.092	0.131	0.113	0.078	0.078	0.144	0.11	0.09	0.091	0.091	0.09	0.09	0.091	0.078	0.097	0.064	0.062	0.03	0.133	0.144	0.059	0.099	0.095	0.096	0.096	0.033	0.078	0.1	0.105
S139	crocus	pulchellus	0.133	0.116	0.116	0.116	0.097	0.074	0.1	0.097	0.097	0.105	0.121	0.115	0.122	0.121	0.112	0.107	0.113	0.118	0.116	0.092	0.054	0.095	0.095	0.116	0.13	0.112	0.114	0.117	0.114	0.123	0.121	0.111	0.107	0.111	0.105	0.119	0.059	0.117	0.104	0.12	0.108	0.118	0.117	0.113	0.101	0.121	0.082
S140	cruciata	glabra	0.162	0.134	0.132	0.117	0.123	0.137	0.114	0.124	0.101	0.099	0.129	0.115	0.171	0.171	0.167	0.12	0.168	0.095	0.111	0.128	0.133	0.109	0.11	0.165	0.134	0.113	0.113	0.119	0.118	0.117	0.12	0.112	0.123	0.099	0.097	0.114	0.147	0.165	0.094	0.11	0.129	0.12	0.118	0.108	0.106	0.132	0.128
S141	cryptogramma	crispa	0.228	0.252	0.253	0.245	0.242	0.244	0.253	0.248	0.239	0.235	0.251	0.228	0.251	0.247	0.247	0.243	0.246	0.244	0.233	0.238	0.233	0.224	0.225	0.249	0.25	0.23	0.241	0.243	0.244	0.258	0.242	0.237	0.235	0.225	0.228	0.249	0.252	0.242	0.236	0.24	0.248	0.255	0.257	0.253	0.236	0.249	0.236
S142	cucubalus	gallica	0.156	0.119	0.117	0.099	0.103	0.12	0.096	0.104	0.095	0.102	0.11	0.105	0.149	0.155	0.147	0.105	0.152	0.088	0.109	0.123	0.11	0.097	0.097	0.148	0.073	0.104	0.101	0.114	0.111	0.12	0.115	0.109	0.104	0.1	0.099	0.099	0.134	0.152	0.09	0.111	0.104	0.116	0.111	0.1	0.106	0.041	0.115
S143	cucumis	sativus	0.138	0.096	0.093	0.077	0.092	0.102	0.082	0.092	0.086	0.088	0.094	0.081	0.144	0.144	0.133	0.086	0.142	0.079	0.08	0.112	0.106	0.063	0.064	0.14	0.102	0.068	0.075	0.102	0.1	0.108	0.101	0.088	0.095	0.087	0.085	0.084	0.123	0.139	0.086	0.089	0.093	0.091	0.094	0.086	0.084	0.1	0.097
S144	cuscuta	epilinum	0.174	0.14	0.137	0.127	0.136	0.149	0.129	0.136	0.123	0.123	0.134	0.139	0.181	0.179	0.175	0.133	0.179	0.115	0.14	0.144	0.14	0.128	0.129	0.175	0.155	0.126	0.131	0.138	0.136	0.144	0.141	0.123	0.132	0.117	0.121	0.13	0.151	0.176	0.117	0.148	0.141	0.138	0.13	0.124	0.127	0.145	0.139
S145	cyclamen	hederifolium	0.144	0.104	0.104	0.084	0.101	0.118	0.098	0.104	0.084	0.085	0.096	0.098	0.148	0.147	0.138	0.094	0.145	0.095	0.1	0.124	0.123	0.087	0.088	0.141	0.121	0.086	0.097	0.044	0.046	0.106	0.094	0.047	0.104	0.08	0.08	0.082	0.134	0.143	0.077	0.108	0.112	0.095	0.099	0.086	0.072	0.109	0.106
S146	cydonia	oblonga	0.134	0.098	0.093	0.089	0.103	0.107	0.087	0.097	0.069	0.08	0.092	0.054	0.148	0.148	0.136	0.082	0.145	0.082	0.055	0.12	0.11	0.054	0.055	0.139	0.11	0.002	0.06	0.099	0.098	0.107	0.1	0.09	0.102	0.079	0.075	0.088	0.123	0.142	0.073	0.063	0.104	0.091	0.088	0.079	0.084	0.098	0.096
S147	cynodon	dactylon	0.17	0.154	0.153	0.147	0.147	0.152	0.147	0.141	0.142	0.163	0.149	0.153	0.04	0.043	0.042	0.146	0.041	0.141	0.143	0.13	0.12	0.145	0.146	0.042	0.157	0.153	0.155	0.149	0.148	0.144	0.163	0.146	0.158	0.159	0.16	0.15	0.119	0.044	0.155	0.144	0.151	0.151	0.149	0.158	0.147	0.157	0.138
S148	cynoglossum	officinale	0.149	0.111	0.106	0.096	0.098	0.125	0.091	0.103	0.085	0.094	0.104	0.113	0.144	0.143	0.138	0.1	0.139	0.075	0.115	0.121	0.111	0.095	0.095	0.136	0.113	0.097	0.104	0.104	0.103	0.022	0.105	0.087	0.105	0.089	0.088	0.095	0.124	0.139	0.089	0.126	0.095	0.104	0.108	0.087	0.089	0.116	0.118
S149	cynosurus	cristatus	0.158	0.142	0.144	0.136	0.136	0.14	0.139	0.143	0.136	0.149	0.14	0.147	0.023	0.015	0.013	0.141	0.014	0.138	0.142	0.14	0.115	0.139	0.14	0.012	0.152	0.142	0.144	0.139	0.137	0.139	0.159	0.134	0.153	0.146	0.145	0.138	0.116	0.016	0.142	0.145	0.146	0.146	0.147	0.147	0.136	0.145	0.132
S150	cyperus	fuscus	0.145	0.148	0.147	0.141	0.139	0.122	0.14	0.133	0.141	0.149	0.145	0.133	0.132	0.129	0.124	0.135	0.127	0.145	0.137	0.106	0.108	0.12	0.124	0.124	0.144	0.126	0.138	0.138	0.133	0.134	0.144	0.131	0.145	0.147	0.145	0.135	0.112	0.123	0.139	0.132	0.153	0.134	0.126	0.143	0.128	0.151	0.126
S151	cypripedium	calceolus	0.138	0.11	0.108	0.112	0.093	0.08	0.091	0.097	0.09	0.099	0.11	0.12	0.117	0.114	0.107	0.101	0.114	0.109	0.12	0.098	0.061	0.09	0.092	0.111	0.125	0.103	0.103	0.112	0.108	0.122	0.116	0.108	0.104	0.1	0.094	0.112	0.068	0.113	0.093	0.126	0.103	0.115	0.113	0.107	0.098	0.121	0.087
S152	cystopteris	fragilis	0.211	0.24	0.245	0.23	0.228	0.224	0.237	0.233	0.216	0.231	0.245	0.224	0.241	0.238	0.24	0.235	0.242	0.233	0.225	0.231	0.217	0.221	0.221	0.242	0.242	0.23	0.23	0.239	0.239	0.241	0.239	0.227	0.227	0.224	0.228	0.236	0.237	0.233	0.233	0.23	0.233	0.243	0.241	0.238	0.232	0.245	0.231
S153	dactylis	glomerata	0.158	0.142	0.144	0.135	0.139	0.143	0.136	0.137	0.133	0.148	0.139	0.142	0.022	0.016	0.011	0.139	0.014	0.135	0.139	0.136	0.116	0.136	0.137	0.011	0.153	0.139	0.142	0.135	0.136	0.136	0.157	0.13	0.15	0.144	0.143	0.139	0.117	0.011	0.142	0.142	0.145	0.141	0.142	0.143	0.136	0.145	0.131
S154	danthonia	decumbens	0.156	0.149	0.148	0.144	0.137	0.144	0.137	0.135	0.135	0.153	0.142	0.15	0.041	0.053	0.054	0.139	0.05	0.134	0.14	0.13	0.117	0.136	0.136	0.051	0.154	0.144	0.143	0.139	0.14	0.139	0.155	0.141	0.147	0.146	0.147	0.146	0.113	0.055	0.144	0.145	0.147	0.143	0.142	0.153	0.136	0.147	0.131
S155	daphne	mezereum	0.145	0.088	0.086	0.088	0.097	0.104	0.087	0.097	0.083	0.083	0.082	0.095	0.144	0.144	0.137	0.077	0.141	0.084	0.093	0.123	0.111	0.081	0.082	0.139	0.124	0.08	0.085	0.096	0.094	0.097	0.102	0.085	0.101	0.086	0.078	0.091	0.122	0.142	0.078	0.104	0.101	0.085	0.084	0.086	0.086	0.103	0.103
S156	datura	stramonium	0.145	0.105	0.106	0.085	0.096	0.115	0.088	0.098	0.07	0.076	0.105	0.097	0.148	0.138	0.138	0.098	0.136	0.072	0.093	0.115	0.113	0.09	0.09	0.139	0.117	0.085	0.092	0.087	0.085	0.081	0.093	0.084	0.095	0.072	0.075	0.088	0.12	0.142	0.07	0.102	0.091	0.103	0.098	0.082	0.072	0.102	0.11
S157	daucus	carota	0.132	0.102	0.098	0.068	0.083	0.105	0.073	0.09	0.047	0.019	0.095	0.091	0.151	0.143	0.139	0.096	0.146	0.08	0.09	0.127	0.111	0.074	0.075	0.138	0.113	0.08	0.077	0.086	0.085	0.097	0.086	0.077	0.08	0.016	0.014	0.068	0.124	0.144	0.016	0.096	0.086	0.101	0.098	0.062	0.074	0.1	0.089
S158	delphinium	bonvalotii	0.14	0.099	0.098	0.105	0.013	0.105	0.033	0.039	0.081	0.096	0.092	0.108	0.148	0.142	0.139	0.095	0.14	0.093	0.11	0.106	0.1	0.09	0.09	0.136	0.111	0.103	0.1	0.103	0.102	0.104	0.105	0.093	0.041	0.095	0.091	0.104	0.104	0.142	0.09	0.114	0.044	0.105	0.102	0.101	0.086	0.104	0.093
S159	deschampsia	cespitosa	0.161	0.146	0.148	0.134	0.139	0.144	0.138	0.142	0.134	0.144	0.143	0.145	0.026	0.012	0.013	0.145	0.014	0.133	0.139	0.142	0.118	0.138	0.138	0.008	0.149	0.143	0.145	0.142	0.14	0.14	0.158	0.136	0.152	0.142	0.14	0.138	0.124	0.014	0.139	0.139	0.146	0.146	0.149	0.143	0.14	0.145	0.133
S160	descurainia	stricta	0.158	0.104	0.101	0.106	0.108	0.115	0.104	0.109	0.094	0.101	0.095	0.106	0.152	0.145	0.144	0.09	0.148	0.089	0.097	0.116	0.116	0.089	0.09	0.149	0.123	0.093	0.09	0.106	0.103	0.111	0.108	0.097	0.11	0.103	0.098	0.105	0.129	0.147	0.094	0.1	0.114	0.017	0.013	0.098	0.085	0.118	0.115
S161	dianthus	caryophyllus	0.149	0.114	0.111	0.096	0.096	0.116	0.09	0.101	0.088	0.093	0.106	0.102	0.141	0.145	0.134	0.101	0.142	0.082	0.106	0.127	0.106	0.086	0.086	0.136	0.071	0.094	0.087	0.108	0.105	0.109	0.108	0.105	0.099	0.09	0.088	0.095	0.126	0.142	0.081	0.114	0.102	0.111	0.113	0.094	0.101	0.033	0.112
S162	dictamnus	sp	0.15	0.054	0.05	0.089	0.088	0.102	0.083	0.094	0.08	0.08	0.048	0.089	0.154	0.151	0.143	0.043	0.148	0.082	0.09	0.13	0.097	0.074	0.075	0.144	0.115	0.081	0.079	0.096	0.096	0.101	0.097	0.086	0.093	0.082	0.077	0.09	0.117	0.149	0.072	0.097	0.093	0.095	0.093	0.085	0.082	0.101	0.108
S163	digitalis	purpurea	0.145	0.098	0.095	0.084	0.085	0.114	0.08	0.095	0.071	0.081	0.092	0.103	0.147	0.145	0.141	0.095	0.138	0.042	0.093	0.112	0.107	0.083	0.084	0.14	0.101	0.093	0.093	0.1	0.098	0.077	0.091	0.083	0.086	0.074	0.077	0.085	0.119	0.142	0.068	0.098	0.085	0.096	0.096	0.077	0.078	0.099	0.106
S164	digitaria	sanguinalis	0.159	0.156	0.154	0.147	0.145	0.146	0.147	0.145	0.146	0.16	0.149	0.155	0.042	0.045	0.047	0.146	0.043	0.142	0.147	0.134	0.12	0.147	0.148	0.045	0.162	0.152	0.149	0.152	0.151	0.143	0.167	0.147	0.154	0.156	0.157	0.149	0.117	0.045	0.15	0.144	0.153	0.155	0.154	0.155	0.142	0.156	0.136
S165	diphasiastrum	alpinum	0.146	0.189	0.194	0.175	0.186	0.167	0.19	0.188	0.183	0.192	0.191	0.19	0.199	0.193	0.194	0.189	0.197	0.181	0.181	0.179	0.171	0.177	0.178	0.198	0.194	0.181	0.19	0.178	0.177	0.184	0.188	0.178	0.191	0.187	0.185	0.177	0.189	0.198	0.182	0.19	0.199	0.196	0.197	0.174	0.184	0.186	0.182
S166	diphasiastrum	complanatum	0.151	0.195	0.196	0.176	0.184	0.164	0.189	0.185	0.186	0.188	0.193	0.192	0.2	0.194	0.193	0.186	0.199	0.18	0.185	0.179	0.174	0.178	0.179	0.197	0.195	0.183	0.191	0.178	0.176	0.184	0.189	0.179	0.189	0.18	0.184	0.174	0.188	0.196	0.18	0.187	0.2	0.194	0.197	0.178	0.187	0.189	0.18
S167	dipsacus	sativus	0.139	0.093	0.086	0.081	0.073	0.1	0.077	0.082	0.049	0.065	0.086	0.1	0.147	0.142	0.136	0.088	0.142	0.069	0.093	0.114	0.098	0.073	0.073	0.135	0.108	0.077	0.085	0.08	0.078	0.098	0.085	0.074	0.073	0.064	0.061	0.081	0.113	0.143	0.054	0.1	0.081	0.089	0.089	0.072	0.063	0.1	0.098
S168	dracocephalum	grandiflorum	0.146	0.107	0.108	0.094	0.1	0.126	0.099	0.103	0.084	0.093	0.102	0.116	0.145	0.142	0.138	0.103	0.14	0.039	0.112	0.121	0.118	0.097	0.097	0.143	0.113	0.1	0.105	0.104	0.103	0.094	0.113	0.089	0.098	0.09	0.086	0.094	0.126	0.141	0.077	0.119	0.1	0.095	0.102	0.09	0.093	0.106	0.108
S169	drosera	anglica	0.161	0.127	0.124	0.114	0.112	0.129	0.106	0.114	0.1	0.116	0.115	0.127	0.165	0.16	0.159	0.12	0.162	0.115	0.119	0.125	0.128	0.1	0.101	0.161	0.121	0.115	0.106	0.125	0.126	0.137	0.127	0.117	0.115	0.113	0.109	0.116	0.144	0.16	0.098	0.123	0.115	0.125	0.114	0.105	0.106	0.107	0.125
S170	drosera	rotundifolia	0.163	0.129	0.126	0.114	0.111	0.13	0.106	0.113	0.099	0.116	0.118	0.127	0.164	0.159	0.158	0.121	0.16	0.115	0.119	0.125	0.131	0.1	0.101	0.16	0.119	0.114	0.106	0.124	0.125	0.135	0.124	0.116	0.116	0.112	0.108	0.116	0.144	0.159	0.1	0.124	0.115	0.125	0.116	0.106	0.104	0.107	0.123
S171	dryopteris	carthusiana	0.214	0.251	0.253	0.256	0.242	0.24	0.247	0.239	0.239	0.242	0.251	0.236	0.248	0.248	0.246	0.245	0.245	0.243	0.236	0.245	0.228	0.233	0.233	0.246	0.258	0.236	0.242	0.253	0.252	0.256	0.252	0.248	0.239	0.233	0.237	0.257	0.252	0.238	0.235	0.235	0.243	0.255	0.252	0.259	0.247	0.268	0.244
S172	dryopteris	filix-mas	0.214	0.246	0.249	0.253	0.239	0.236	0.246	0.238	0.236	0.238	0.248	0.234	0.247	0.245	0.243	0.241	0.242	0.24	0.233	0.242	0.227	0.229	0.23	0.243	0.255	0.236	0.238	0.247	0.248	0.254	0.251	0.239	0.234	0.231	0.234	0.254	0.247	0.234	0.232	0.233	0.237	0.252	0.249	0.252	0.243	0.267	0.241
S173	echinochloa	crus-galli	0.17	0.157	0.16	0.152	0.15	0.147	0.153	0.149	0.146	0.163	0.153	0.162	0.048	0.054	0.054	0.15	0.052	0.149	0.153	0.134	0.128	0.151	0.152	0.053	0.165	0.154	0.158	0.16	0.159	0.147	0.171	0.156	0.16	0.159	0.161	0.156	0.12	0.053	0.155	0.153	0.159	0.158	0.158	0.162	0.148	0.163	0.145
S174	echinocystis	lobata	0.132	0.098	0.093	0.085	0.087	0.108	0.083	0.092	0.083	0.091	0.091	0.082	0.143	0.141	0.13	0.085	0.137	0.083	0.078	0.106	0.108	0.064	0.065	0.135	0.101	0.068	0.073	0.099	0.098	0.102	0.102	0.085	0.098	0.09	0.086	0.088	0.119	0.137	0.09	0.086	0.09	0.09	0.094	0.085	0.083	0.101	0.103
S175	echinops	ritro	0.135	0.099	0.096	0.034	0.088	0.107	0.081	0.093	0.05	0.054	0.092	0.092	0.147	0.141	0.137	0.092	0.143	0.07	0.086	0.125	0.107	0.065	0.065	0.14	0.11	0.08	0.074	0.08	0.079	0.092	0.086	0.069	0.085	0.049	0.048	0.032	0.123	0.142	0.047	0.094	0.089	0.093	0.095	0.017	0.069	0.1	0.095
S176	echium	plantagineum	0.147	0.11	0.105	0.101	0.099	0.125	0.095	0.108	0.087	0.095	0.103	0.117	0.143	0.141	0.136	0.103	0.137	0.079	0.116	0.116	0.113	0.098	0.098	0.134	0.11	0.098	0.106	0.106	0.104	0.027	0.108	0.089	0.106	0.093	0.089	0.099	0.125	0.137	0.092	0.126	0.097	0.103	0.107	0.09	0.087	0.118	0.117
S177	elaeagnus	angustifolia	0.144	0.107	0.104	0.092	0.107	0.116	0.099	0.11	0.084	0.091	0.104	0.074	0.162	0.158	0.148	0.089	0.158	0.086	0.077	0.137	0.114	0.064	0.065	0.152	0.115	0.065	0.084	0.106	0.104	0.115	0.101	0.09	0.11	0.087	0.084	0.097	0.126	0.153	0.087	0.088	0.109	0.101	0.101	0.091	0.1	0.106	0.114
S178	elatine	triandra	0.142	0.086	0.083	0.091	0.096	0.108	0.086	0.095	0.077	0.082	0.08	0.08	0.144	0.139	0.135	0.079	0.139	0.088	0.087	0.12	0.105	0.055	0.056	0.142	0.114	0.072	0.078	0.095	0.092	0.1	0.092	0.085	0.09	0.084	0.079	0.091	0.118	0.138	0.074	0.093	0.099	0.082	0.086	0.082	0.076	0.109	0.095
S179	eleocharis	acicularis	0.141	0.151	0.15	0.137	0.138	0.12	0.144	0.137	0.129	0.137	0.146	0.128	0.122	0.123	0.115	0.138	0.117	0.136	0.127	0.104	0.098	0.12	0.121	0.118	0.144	0.125	0.14	0.134	0.134	0.126	0.149	0.13	0.141	0.136	0.132	0.135	0.103	0.118	0.13	0.124	0.146	0.138	0.125	0.143	0.131	0.147	0.12
S180	elodea	canadensis	0.149	0.114	0.111	0.107	0.096	0.075	0.096	0.1	0.094	0.115	0.113	0.129	0.129	0.13	0.126	0.106	0.13	0.103	0.112	0.066	0.091	0.093	0.095	0.129	0.125	0.115	0.115	0.11	0.109	0.122	0.113	0.104	0.106	0.106	0.112	0.104	0.092	0.127	0.106	0.12	0.104	0.109	0.112	0.113	0.095	0.121	0.096
S181	empetrum	nigrum	0.152	0.104	0.102	0.102	0.11	0.114	0.098	0.107	0.083	0.096	0.099	0.112	0.15	0.145	0.139	0.1	0.144	0.096	0.105	0.117	0.121	0.088	0.089	0.142	0.132	0.093	0.1	0.09	0.09	0.114	0.055	0.082	0.108	0.094	0.088	0.104	0.136	0.145	0.084	0.108	0.109	0.099	0.098	0.094	0.051	0.117	0.107
S182	epilobium	rigidum	0.161	0.089	0.085	0.095	0.093	0.116	0.081	0.092	0.084	0.09	0.083	0.098	0.147	0.142	0.137	0.086	0.143	0.087	0.097	0.124	0.111	0.073	0.074	0.134	0.113	0.085	0.09	0.087	0.088	0.109	0.101	0.085	0.09	0.084	0.085	0.095	0.129	0.139	0.081	0.099	0.096	0.095	0.099	0.091	0.092	0.099	0.108
S183	epimedium	koreanum	0.151	0.096	0.091	0.09	0.061	0.104	0.052	0.065	0.079	0.09	0.087	0.103	0.137	0.137	0.128	0.096	0.132	0.086	0.102	0.115	0.095	0.08	0.08	0.128	0.111	0.09	0.093	0.093	0.092	0.106	0.095	0.081	0.067	0.086	0.085	0.091	0.112	0.13	0.083	0.115	0.064	0.107	0.108	0.099	0.087	0.101	0.095
S184	epipactis	muelleri	0.18	0.163	0.159	0.167	0.144	0.128	0.145	0.15	0.14	0.152	0.162	0.17	0.168	0.165	0.157	0.162	0.164	0.159	0.17	0.11	0.109	0.143	0.144	0.162	0.178	0.157	0.15	0.158	0.158	0.172	0.161	0.156	0.156	0.152	0.147	0.168	0.113	0.165	0.138	0.15	0.154	0.169	0.147	0.161	0.141	0.178	0.136
S185	epipactis	palustris	0.132	0.111	0.108	0.114	0.091	0.078	0.092	0.097	0.09	0.101	0.111	0.122	0.119	0.115	0.11	0.108	0.115	0.109	0.12	0.094	0.063	0.094	0.094	0.113	0.126	0.105	0.098	0.109	0.109	0.125	0.112	0.104	0.102	0.102	0.097	0.115	0.068	0.116	0.097	0.126	0.102	0.115	0.112	0.107	0.093	0.125	0.084
S186	equisetum	arvense	0.188	0.199	0.2	0.186	0.203	0.207	0.207	0.204	0.189	0.201	0.194	0.192	0.215	0.21	0.203	0.188	0.208	0.196	0.192	0.185	0.188	0.183	0.184	0.211	0.201	0.189	0.2	0.195	0.194	0.193	0.207	0.183	0.215	0.2	0.198	0.191	0.195	0.212	0.201	0.197	0.211	0.203	0.201	0.197	0.194	0.208	0.204
S187	erica	tetralix	0.158	0.106	0.106	0.105	0.113	0.127	0.104	0.107	0.087	0.102	0.102	0.111	0.166	0.157	0.153	0.103	0.157	0.101	0.101	0.125	0.128	0.093	0.093	0.156	0.135	0.099	0.101	0.097	0.096	0.114	0.058	0.087	0.115	0.102	0.095	0.11	0.141	0.158	0.089	0.105	0.113	0.108	0.107	0.098	0.062	0.122	0.121
S188	erigeron	tenuis	0.14	0.099	0.097	0.033	0.094	0.108	0.085	0.096	0.059	0.064	0.091	0.085	0.136	0.134	0.131	0.086	0.136	0.077	0.087	0.117	0.111	0.07	0.071	0.135	0.109	0.075	0.078	0.085	0.083	0.092	0.098	0.069	0.093	0.061	0.06	0.033	0.13	0.134	0.057	0.097	0.097	0.093	0.094	0.024	0.07	0.098	0.097
S189	eriophorum	vaginatum	0.141	0.141	0.141	0.135	0.133	0.115	0.137	0.134	0.126	0.138	0.139	0.131	0.117	0.118	0.114	0.134	0.114	0.131	0.13	0.101	0.096	0.112	0.113	0.116	0.139	0.121	0.134	0.133	0.13	0.125	0.142	0.125	0.14	0.136	0.134	0.131	0.1	0.114	0.13	0.127	0.143	0.129	0.12	0.138	0.126	0.145	0.121
S190	erodium	cicutarium	0.165	0.09	0.087	0.1	0.096	0.121	0.082	0.102	0.091	0.091	0.088	0.1	0.157	0.158	0.152	0.099	0.16	0.098	0.103	0.128	0.121	0.081	0.081	0.156	0.134	0.087	0.09	0.102	0.099	0.115	0.108	0.098	0.098	0.085	0.09	0.1	0.133	0.154	0.079	0.109	0.102	0.107	0.108	0.096	0.089	0.111	0.106
S191	eryngium	giganteum	0.136	0.101	0.101	0.065	0.083	0.105	0.078	0.088	0.049	0.044	0.095	0.094	0.153	0.15	0.149	0.091	0.152	0.079	0.091	0.121	0.115	0.076	0.078	0.147	0.114	0.073	0.078	0.09	0.09	0.093	0.09	0.082	0.084	0.04	0.038	0.065	0.125	0.154	0.036	0.095	0.089	0.091	0.092	0.053	0.072	0.104	0.09
S192	erysimum	capitatum	0.157	0.096	0.093	0.095	0.102	0.112	0.098	0.105	0.087	0.094	0.087	0.102	0.14	0.148	0.136	0.081	0.142	0.085	0.092	0.115	0.107	0.082	0.083	0.141	0.118	0.086	0.089	0.097	0.095	0.109	0.104	0.088	0.105	0.097	0.093	0.094	0.122	0.139	0.09	0.1	0.107	0.007	0.004	0.097	0.085	0.11	0.105
S193	erythronium	japonicum	0.143	0.115	0.113	0.124	0.093	0.076	0.104	0.103	0.095	0.114	0.113	0.126	0.127	0.125	0.122	0.112	0.126	0.105	0.118	0.096	0.075	0.1	0.101	0.124	0.129	0.114	0.111	0.125	0.123	0.131	0.117	0.12	0.108	0.107	0.109	0.119	0.08	0.126	0.106	0.12	0.111	0.125	0.123	0.118	0.101	0.12	0.094
S194	euonymus	americanus	0.14	0.093	0.088	0.092	0.095	0.105	0.086	0.097	0.076	0.088	0.087	0.086	0.144	0.143	0.136	0.088	0.144	0.091	0.085	0.127	0.1	0.058	0.059	0.14	0.116	0.063	0.075	0.095	0.091	0.109	0.105	0.083	0.101	0.087	0.085	0.093	0.12	0.141	0.08	0.097	0.1	0.096	0.1	0.09	0.086	0.105	0.097
S195	eupatorium	hyssopifolium	0.14	0.105	0.102	0.038	0.093	0.114	0.084	0.095	0.064	0.066	0.096	0.093	0.137	0.13	0.128	0.09	0.132	0.077	0.093	0.127	0.113	0.075	0.076	0.129	0.101	0.081	0.081	0.093	0.091	0.091	0.099	0.078	0.09	0.064	0.062	0.039	0.135	0.131	0.062	0.102	0.094	0.099	0.101	0.033	0.078	0.095	0.099
S196	euphrasia	disjuncta	0.162	0.114	0.112	0.1	0.1	0.135	0.097	0.103	0.09	0.095	0.107	0.119	0.157	0.15	0.15	0.108	0.147	0.062	0.11	0.137	0.123	0.098	0.099	0.153	0.119	0.109	0.106	0.103	0.1	0.092	0.11	0.098	0.104	0.089	0.092	0.101	0.133	0.153	0.087	0.117	0.094	0.109	0.108	0.094	0.085	0.116	0.12
S197	fagus	sylvatica	0.132	0.085	0.08	0.093	0.093	0.108	0.081	0.091	0.067	0.086	0.079	0.074	0.142	0.138	0.132	0.078	0.138	0.087	0.073	0.119	0.099	0.032	0.033	0.137	0.109	0.053	0.064	0.098	0.097	0.104	0.097	0.091	0.095	0.083	0.08	0.092	0.115	0.139	0.074	0.082	0.094	0.092	0.092	0.082	0.077	0.101	0.102
S198	fallopia	aubertii	0.158	0.11	0.106	0.096	0.108	0.113	0.099	0.11	0.094	0.102	0.1	0.106	0.152	0.156	0.146	0.107	0.157	0.098	0.101	0.129	0.11	0.088	0.089	0.152	0.104	0.095	0.096	0.105	0.104	0.121	0.113	0.1	0.112	0.098	0.097	0.095	0.129	0.151	0.096	0.108	0.113	0.096	0.094	0.099	0.095	0.097	0.106
S199	festuca	rubra	0.163	0.154	0.155	0.14	0.141	0.149	0.146	0.146	0.136	0.152	0.15	0.155	0.026	0.009	0.018	0.152	0.017	0.139	0.144	0.141	0.124	0.142	0.143	0.014	0.153	0.147	0.142	0.145	0.144	0.144	0.163	0.142	0.156	0.146	0.147	0.141	0.126	0.02	0.145	0.144	0.149	0.147	0.151	0.143	0.14	0.15	0.135
S200	filipendula	vulgaris	0.149	0.106	0.099	0.107	0.113	0.123	0.099	0.108	0.084	0.096	0.099	0.057	0.154	0.15	0.143	0.094	0.149	0.095	0.06	0.131	0.123	0.075	0.075	0.144	0.122	0.048	0.078	0.108	0.107	0.117	0.105	0.103	0.115	0.094	0.089	0.111	0.127	0.147	0.087	0.067	0.115	0.106	0.106	0.099	0.094	0.108	0.109
S201	fragaria	vesca	0.146	0.103	0.098	0.101	0.112	0.11	0.106	0.11	0.084	0.096	0.097	0.035	0.149	0.149	0.137	0.088	0.145	0.098	0.035	0.131	0.114	0.065	0.065	0.142	0.119	0.046	0.074	0.109	0.107	0.109	0.1	0.101	0.115	0.097	0.09	0.102	0.123	0.145	0.085	0.042	0.113	0.099	0.095	0.087	0.091	0.108	0.102
S202	frangula	alnus	0.136	0.083	0.078	0.091	0.091	0.113	0.077	0.082	0.077	0.075	0.079	0.06	0.154	0.159	0.144	0.074	0.152	0.08	0.077	0.129	0.105	0.052	0.052	0.15	0.115	0.053	0.063	0.09	0.092	0.102	0.101	0.077	0.095	0.076	0.074	0.091	0.12	0.151	0.069	0.089	0.091	0.097	0.092	0.071	0.082	0.096	0.098
S203	fraxinus	chinensis	0.139	0.089	0.086	0.07	0.081	0.106	0.074	0.086	0.062	0.067	0.084	0.094	0.144	0.142	0.138	0.083	0.138	0.042	0.092	0.111	0.102	0.076	0.076	0.142	0.104	0.083	0.081	0.088	0.087	0.079	0.085	0.072	0.079	0.063	0.064	0.07	0.12	0.139	0.057	0.104	0.078	0.083	0.082	0.066	0.065	0.097	0.094
S204	fumana	fontanesii	0.155	0.086	0.086	0.09	0.085	0.101	0.082	0.088	0.081	0.083	0.079	0.09	0.144	0.148	0.137	0.077	0.139	0.084	0.091	0.117	0.104	0.081	0.081	0.138	0.109	0.085	0.087	0.104	0.105	0.092	0.098	0.089	0.093	0.086	0.08	0.096	0.118	0.139	0.074	0.095	0.092	0.087	0.084	0.095	0.09	0.1	0.104
S205	gagea	lutea	0.136	0.122	0.119	0.117	0.094	0.085	0.099	0.101	0.085	0.103	0.116	0.118	0.128	0.124	0.121	0.117	0.125	0.102	0.11	0.099	0.076	0.095	0.096	0.119	0.132	0.108	0.108	0.12	0.121	0.129	0.116	0.115	0.105	0.101	0.098	0.116	0.088	0.127	0.095	0.112	0.108	0.121	0.118	0.115	0.099	0.122	0.086
S206	galanthus	plicatus	0.145	0.119	0.121	0.12	0.092	0.08	0.092	0.096	0.102	0.113	0.12	0.122	0.124	0.125	0.116	0.113	0.118	0.11	0.124	0.101	0.042	0.101	0.102	0.118	0.132	0.117	0.113	0.121	0.118	0.123	0.121	0.113	0.102	0.115	0.109	0.121	0.052	0.12	0.106	0.128	0.107	0.117	0.115	0.118	0.104	0.117	0.088
S207	alinsoga	quadriradiata	0.141	0.105	0.103	0.037	0.096	0.113	0.086	0.098	0.064	0.066	0.097	0.096	0.143	0.135	0.133	0.09	0.137	0.072	0.09	0.128	0.109	0.076	0.077	0.134	0.102	0.085	0.085	0.092	0.09	0.09	0.098	0.081	0.092	0.062	0.062	0.037	0.131	0.135	0.059	0.098	0.094	0.105	0.108	0.034	0.083	0.095	0.098
S208	galium	album	0.163	0.137	0.136	0.116	0.123	0.14	0.114	0.123	0.098	0.095	0.131	0.118	0.172	0.171	0.17	0.122	0.17	0.096	0.114	0.129	0.135	0.111	0.112	0.168	0.131	0.114	0.115	0.115	0.114	0.11	0.12	0.109	0.124	0.097	0.093	0.113	0.146	0.168	0.092	0.114	0.13	0.119	0.116	0.109	0.102	0.133	0.13
S209	genista	germanica	0.139	0.103	0.094	0.097	0.1	0.119	0.098	0.098	0.084	0.086	0.091	0.09	0.157	0.145	0.145	0.091	0.15	0.086	0.088	0.116	0.109	0.07	0.07	0.149	0.113	0.071	0.045	0.101	0.098	0.105	0.101	0.092	0.103	0.086	0.081	0.098	0.122	0.149	0.071	0.094	0.106	0.097	0.102	0.082	0.079	0.105	0.106
S210	gentiana	verna	0.149	0.101	0.098	0.094	0.101	0.119	0.091	0.106	0.085	0.079	0.1	0.1	0.152	0.149	0.139	0.107	0.146	0.072	0.1	0.127	0.12	0.089	0.089	0.142	0.121	0.086	0.094	0.1	0.101	0.101	0.103	0.095	0.1	0.082	0.077	0.097	0.129	0.143	0.075	0.102	0.101	0.104	0.106	0.084	0.083	0.106	0.111
S211	gentianella	rapunculoides	0.147	0.099	0.096	0.092	0.097	0.115	0.092	0.105	0.079	0.077	0.1	0.095	0.145	0.142	0.134	0.103	0.138	0.068	0.093	0.123	0.116	0.087	0.088	0.135	0.118	0.09	0.088	0.101	0.099	0.093	0.096	0.091	0.096	0.078	0.075	0.094	0.126	0.137	0.072	0.098	0.102	0.097	0.103	0.078	0.078	0.106	0.104
S212	geranium	ocellatum	0.16	0.095	0.092	0.097	0.094	0.117	0.084	0.101	0.087	0.089	0.089	0.094	0.159	0.156	0.148	0.093	0.157	0.096	0.096	0.123	0.117	0.074	0.075	0.154	0.127	0.081	0.081	0.1	0.097	0.109	0.108	0.096	0.096	0.087	0.087	0.097	0.129	0.154	0.076	0.099	0.103	0.099	0.097	0.088	0.083	0.101	0.098
S213	geum	macrophyllum	0.139	0.099	0.099	0.088	0.105	0.112	0.097	0.104	0.081	0.092	0.098	0.047	0.148	0.148	0.133	0.087	0.143	0.094	0.049	0.127	0.112	0.064	0.065	0.14	0.113	0.052	0.076	0.094	0.094	0.099	0.101	0.091	0.11	0.092	0.088	0.094	0.122	0.143	0.085	0.059	0.109	0.103	0.1	0.087	0.088	0.102	0.098
S214	gladiolus	dalenii	0.141	0.122	0.121	0.121	0.098	0.075	0.098	0.097	0.1	0.109	0.124	0.118	0.122	0.124	0.113	0.114	0.116	0.122	0.122	0.092	0.059	0.099	0.1	0.115	0.128	0.115	0.12	0.115	0.114	0.122	0.125	0.106	0.11	0.112	0.107	0.123	0.06	0.118	0.104	0.125	0.109	0.118	0.117	0.118	0.104	0.123	0.087
S215	glaucium	flavum	0.142	0.091	0.087	0.089	0.057	0.085	0.049	0.06	0.065	0.073	0.083	0.098	0.14	0.133	0.127	0.081	0.132	0.076	0.096	0.097	0.096	0.076	0.077	0.13	0.11	0.08	0.087	0.087	0.084	0.094	0.092	0.08	0.06	0.074	0.071	0.089	0.103	0.132	0.062	0.099	0.064	0.093	0.089	0.082	0.071	0.095	0.079
S216	glaux	maritima	0.155	0.101	0.102	0.091	0.097	0.121	0.088	0.095	0.084	0.093	0.094	0.107	0.15	0.145	0.136	0.094	0.145	0.089	0.104	0.125	0.12	0.088	0.09	0.135	0.122	0.094	0.102	0.033	0.034	0.1	0.095	0.049	0.099	0.089	0.087	0.089	0.129	0.142	0.082	0.114	0.105	0.093	0.096	0.09	0.075	0.115	0.109
S217	glechoma	hederacea	0.145	0.103	0.104	0.089	0.103	0.124	0.097	0.104	0.082	0.091	0.099	0.111	0.14	0.141	0.138	0.104	0.137	0.044	0.103	0.122	0.122	0.098	0.099	0.14	0.122	0.096	0.101	0.101	0.1	0.094	0.113	0.086	0.099	0.087	0.085	0.091	0.126	0.138	0.074	0.111	0.103	0.097	0.103	0.09	0.093	0.107	0.104
S218	globularia	cordifolia	0.15	0.093	0.093	0.083	0.091	0.109	0.086	0.099	0.073	0.083	0.09	0.109	0.147	0.148	0.144	0.098	0.143	0.043	0.103	0.122	0.111	0.088	0.089	0.144	0.106	0.092	0.096	0.099	0.096	0.083	0.094	0.086	0.091	0.077	0.078	0.085	0.126	0.146	0.066	0.109	0.085	0.1	0.098	0.076	0.084	0.102	0.112
S219	glyceria	fluitans	0.159	0.148	0.148	0.135	0.148	0.146	0.148	0.151	0.138	0.152	0.147	0.151	0.016	0.029	0.023	0.15	0.027	0.146	0.142	0.139	0.128	0.144	0.145	0.024	0.158	0.143	0.147	0.142	0.142	0.143	0.16	0.143	0.162	0.146	0.147	0.137	0.128	0.024	0.144	0.143	0.157	0.143	0.145	0.145	0.138	0.158	0.135
S220	glycyrrhiza	glabra	0.152	0.117	0.113	0.101	0.109	0.126	0.105	0.107	0.101	0.104	0.108	0.089	0.157	0.155	0.142	0.101	0.15	0.099	0.102	0.127	0.114	0.091	0.092	0.147	0.118	0.086	0.065	0.11	0.109	0.119	0.118	0.102	0.113	0.101	0.099	0.105	0.125	0.148	0.091	0.107	0.114	0.105	0.107	0.108	0.102	0.114	0.11
S221	gnaphalium	sp.	0.136	0.101	0.1	0.031	0.092	0.11	0.083	0.094	0.06	0.067	0.095	0.091	0.144	0.144	0.139	0.09	0.142	0.076	0.088	0.116	0.11	0.072	0.072	0.141	0.103	0.078	0.081	0.086	0.085	0.088	0.097	0.074	0.092	0.064	0.06	0.031	0.13	0.142	0.06	0.097	0.093	0.092	0.094	0.026	0.075	0.093	0.096
S222	goodyera	repens	0.141	0.115	0.115	0.12	0.102	0.087	0.104	0.106	0.094	0.11	0.117	0.128	0.128	0.125	0.116	0.113	0.12	0.122	0.124	0.104	0.069	0.1	0.101	0.121	0.134	0.115	0.112	0.119	0.117	0.125	0.119	0.112	0.115	0.113	0.107	0.121	0.069	0.123	0.104	0.131	0.109	0.123	0.117	0.115	0.103	0.137	0.09
S223	gratiola	pilosa	0.134	0.099	0.098	0.088	0.098	0.11	0.091	0.104	0.082	0.085	0.098	0.102	0.149	0.145	0.141	0.096	0.142	0.051	0.101	0.118	0.107	0.085	0.086	0.144	0.115	0.097	0.1	0.094	0.093	0.089	0.094	0.082	0.099	0.076	0.079	0.09	0.118	0.14	0.067	0.108	0.097	0.095	0.094	0.085	0.079	0.107	0.107
S224	groenlandia	densa	0.158	0.126	0.123	0.127	0.111	0.103	0.112	0.11	0.107	0.117	0.12	0.127	0.137	0.13	0.128	0.116	0.132	0.117	0.119	0.09	0.094	0.106	0.107	0.131	0.131	0.115	0.118	0.111	0.111	0.132	0.127	0.116	0.112	0.114	0.113	0.124	0.107	0.133	0.108	0.122	0.118	0.11	0.111	0.118	0.108	0.131	0.1
S225	gymnocarpium	dryopteris	0.212	0.243	0.246	0.249	0.241	0.235	0.247	0.247	0.227	0.238	0.245	0.225	0.246	0.245	0.244	0.238	0.245	0.24	0.226	0.236	0.23	0.229	0.23	0.245	0.253	0.233	0.236	0.246	0.246	0.249	0.246	0.235	0.237	0.231	0.235	0.254	0.248	0.238	0.24	0.227	0.24	0.244	0.247	0.249	0.238	0.254	0.243
S226	hedera	helix	0.133	0.098	0.096	0.07	0.078	0.1	0.075	0.085	0.044	0.041	0.091	0.091	0.148	0.141	0.141	0.088	0.143	0.074	0.089	0.122	0.108	0.067	0.068	0.142	0.109	0.075	0.075	0.087	0.084	0.097	0.086	0.078	0.078	0.043	0.035	0.071	0.118	0.146	0.036	0.099	0.082	0.098	0.096	0.052	0.07	0.097	0.088
S227	helianthus	tuberosus	0.152	0.116	0.114	0.042	0.104	0.119	0.094	0.108	0.075	0.073	0.11	0.098	0.151	0.143	0.14	0.101	0.144	0.08	0.099	0.132	0.117	0.087	0.087	0.143	0.108	0.091	0.092	0.096	0.094	0.094	0.103	0.086	0.103	0.075	0.071	0.045	0.14	0.143	0.074	0.108	0.103	0.106	0.109	0.04	0.088	0.111	0.106
S228	helleborus	orientalis	0.148	0.097	0.097	0.095	0.031	0.099	0.026	0.037	0.068	0.082	0.091	0.112	0.145	0.138	0.136	0.094	0.138	0.082	0.111	0.109	0.098	0.084	0.085	0.136	0.109	0.092	0.09	0.099	0.096	0.1	0.095	0.091	0.036	0.08	0.077	0.094	0.103	0.142	0.071	0.119	0.036	0.106	0.104	0.092	0.079	0.098	0.096
S229	helleborus	niger	0.151	0.099	0.098	0.098	0.033	0.1	0.031	0.041	0.068	0.083	0.094	0.113	0.148	0.14	0.138	0.097	0.14	0.084	0.112	0.113	0.099	0.087	0.088	0.137	0.111	0.091	0.089	0.099	0.098	0.102	0.098	0.092	0.042	0.079	0.077	0.096	0.106	0.144	0.072	0.121	0.038	0.106	0.105	0.093	0.08	0.1	0.098
S230	hesperis	sibirica	0.161	0.103	0.1	0.098	0.115	0.12	0.104	0.115	0.091	0.1	0.095	0.107	0.146	0.15	0.142	0.091	0.147	0.095	0.099	0.126	0.115	0.087	0.087	0.146	0.124	0.09	0.093	0.102	0.1	0.114	0.111	0.093	0.116	0.102	0.096	0.099	0.133	0.145	0.092	0.107	0.116	0.019	0.016	0.096	0.094	0.116	0.113
S231	hemerocallis	fulva	0.135	0.118	0.117	0.113	0.093	0.085	0.095	0.097	0.1	0.117	0.114	0.113	0.112	0.117	0.105	0.105	0.11	0.112	0.114	0.087	0.047	0.095	0.096	0.109	0.122	0.11	0.11	0.116	0.114	0.119	0.117	0.117	0.104	0.116	0.111	0.117	0.045	0.112	0.109	0.115	0.108	0.121	0.124	0.11	0.098	0.121	0.083
S232	hepatica	henryi	0.151	0.11	0.109	0.108	0.037	0.108	0.037	0.047	0.076	0.096	0.104	0.114	0.16	0.153	0.152	0.103	0.153	0.093	0.119	0.116	0.111	0.097	0.098	0.15	0.116	0.105	0.098	0.106	0.105	0.11	0.106	0.099	0.014	0.09	0.09	0.106	0.118	0.155	0.083	0.124	0.043	0.113	0.108	0.097	0.088	0.107	0.102
S233	heracleum	sphondylium	0.135	0.097	0.093	0.064	0.082	0.101	0.069	0.088	0.047	0.01	0.089	0.092	0.151	0.144	0.142	0.092	0.145	0.072	0.092	0.13	0.108	0.074	0.075	0.138	0.114	0.078	0.074	0.084	0.084	0.096	0.081	0.074	0.079	0.008	0.007	0.064	0.127	0.143	0.006	0.098	0.083	0.099	0.099	0.059	0.073	0.098	0.089
S234	herniaria	glabra	0.157	0.116	0.113	0.097	0.098	0.115	0.091	0.101	0.093	0.103	0.103	0.104	0.133	0.132	0.126	0.095	0.129	0.086	0.103	0.119	0.106	0.091	0.092	0.125	0.069	0.094	0.093	0.107	0.104	0.102	0.118	0.104	0.101	0.1	0.1	0.099	0.121	0.132	0.094	0.108	0.104	0.111	0.112	0.097	0.104	0.048	0.109
S235	hieracium	levicaule	0.135	0.09	0.089	0.029	0.096	0.109	0.084	0.098	0.058	0.055	0.084	0.084	0.143	0.137	0.131	0.083	0.138	0.075	0.081	0.123	0.11	0.065	0.065	0.137	0.11	0.073	0.072	0.085	0.083	0.091	0.09	0.072	0.095	0.058	0.054	0.031	0.13	0.135	0.05	0.091	0.098	0.09	0.091	0.021	0.07	0.099	0.093
S236	hierochloe	odorata	0.156	0.14	0.142	0.133	0.137	0.138	0.136	0.137	0.133	0.144	0.139	0.144	0.023	0.016	0.004	0.139	0.014	0.132	0.137	0.137	0.115	0.135	0.135	0.009	0.147	0.136	0.141	0.133	0.131	0.137	0.152	0.128	0.15	0.142	0.141	0.137	0.119	0.011	0.141	0.141	0.144	0.139	0.139	0.143	0.13	0.141	0.127
S237	hippocrepis	emerus	0.149	0.11	0.109	0.092	0.102	0.123	0.095	0.102	0.091	0.101	0.105	0.083	0.151	0.155	0.144	0.099	0.152	0.094	0.09	0.113	0.115	0.08	0.081	0.15	0.118	0.075	0.056	0.106	0.103	0.12	0.112	0.103	0.107	0.1	0.096	0.095	0.124	0.15	0.093	0.098	0.109	0.101	0.106	0.099	0.095	0.115	0.104
S238	hippuris	vulgaris	0.157	0.103	0.1	0.09	0.094	0.12	0.089	0.096	0.076	0.085	0.095	0.111	0.143	0.146	0.143	0.104	0.14	0.048	0.101	0.116	0.118	0.092	0.092	0.142	0.111	0.102	0.099	0.1	0.098	0.087	0.091	0.087	0.091	0.078	0.078	0.092	0.129	0.143	0.072	0.108	0.09	0.103	0.108	0.083	0.084	0.106	0.11
S239	holcus	lanatus	0.151	0.143	0.142	0.134	0.134	0.137	0.136	0.138	0.127	0.144	0.141	0.147	0.025	0.017	0.017	0.134	0.017	0.134	0.138	0.133	0.115	0.13	0.131	0.016	0.148	0.134	0.143	0.129	0.128	0.133	0.151	0.126	0.146	0.135	0.139	0.134	0.116	0.019	0.138	0.142	0.141	0.142	0.142	0.14	0.131	0.143	0.132
S240	homogyne	alpina	0.136	0.096	0.093	0.033	0.085	0.107	0.081	0.093	0.054	0.058	0.085	0.093	0.141	0.134	0.133	0.088	0.138	0.073	0.087	0.12	0.107	0.066	0.067	0.136	0.109	0.079	0.07	0.084	0.081	0.091	0.09	0.073	0.086	0.056	0.055	0.031	0.126	0.137	0.049	0.097	0.092	0.092	0.093	0.023	0.068	0.095	0.092
S241	hordelymus	europaeus	0.158	0.143	0.145	0.133	0.143	0.139	0.142	0.144	0.139	0.153	0.142	0.147	0.01	0.03	0.024	0.142	0.027	0.14	0.14	0.136	0.123	0.142	0.143	0.022	0.148	0.144	0.149	0.142	0.141	0.14	0.16	0.137	0.155	0.148	0.147	0.136	0.122	0.027	0.147	0.144	0.153	0.14	0.141	0.145	0.136	0.147	0.134
S242	hordeum	murinum	0.161	0.145	0.147	0.14	0.143	0.142	0.145	0.146	0.139	0.156	0.143	0.152	0.004	0.028	0.023	0.143	0.025	0.145	0.141	0.133	0.125	0.143	0.144	0.023	0.148	0.145	0.15	0.141	0.141	0.14	0.162	0.139	0.155	0.149	0.15	0.142	0.124	0.026	0.148	0.144	0.153	0.141	0.14	0.148	0.136	0.145	0.136
S243	hordeum	vulgare	0.161	0.148	0.149	0.146	0.146	0.144	0.148	0.148	0.141	0.158	0.145	0.15	0.01	0.03	0.025	0.146	0.028	0.147	0.146	0.135	0.127	0.144	0.144	0.026	0.148	0.145	0.151	0.142	0.141	0.141	0.166	0.141	0.156	0.152	0.152	0.147	0.127	0.03	0.151	0.149	0.158	0.143	0.145	0.152	0.139	0.146	0.138
S244	hottonia	palustris	0.141	0.107	0.106	0.089	0.099	0.118	0.094	0.099	0.077	0.092	0.098	0.105	0.141	0.139	0.129	0.097	0.134	0.089	0.102	0.124	0.113	0.084	0.086	0.134	0.123	0.094	0.096	0.056	0.054	0.096	0.094	0.041	0.102	0.087	0.085	0.09	0.121	0.137	0.083	0.116	0.106	0.09	0.092	0.085	0.071	0.115	0.107
S245	humulus	lupulus	0.139	0.088	0.084	0.086	0.095	0.101	0.086	0.091	0.076	0.081	0.082	0.072	0.147	0.146	0.133	0.079	0.139	0.084	0.071	0.122	0.107	0.059	0.059	0.136	0.11	0.06	0.073	0.092	0.09	0.106	0.095	0.084	0.099	0.081	0.078	0.09	0.12	0.137	0.074	0.086	0.096	0.094	0.096	0.085	0.081	0.097	0.104
S246	huperzia	selago	0.153	0.197	0.197	0.19	0.19	0.174	0.193	0.185	0.202	0.204	0.197	0.21	0.212	0.205	0.201	0.193	0.208	0.197	0.209	0.183	0.178	0.187	0.187	0.205	0.205	0.205	0.202	0.196	0.195	0.193	0.203	0.187	0.203	0.207	0.202	0.194	0.188	0.208	0.203	0.209	0.204	0.197	0.203	0.194	0.188	0.199	0.178
S247	hydrocharis	morsus-ranae	0.147	0.114	0.113	0.107	0.096	0.07	0.091	0.093	0.094	0.108	0.114	0.123	0.126	0.124	0.119	0.1	0.123	0.093	0.114	0.064	0.08	0.092	0.093	0.122	0.121	0.111	0.11	0.11	0.109	0.12	0.111	0.101	0.105	0.105	0.105	0.106	0.081	0.121	0.106	0.121	0.101	0.104	0.11	0.106	0.096	0.116	0.089
S248	hydrocotyle	vulgaris	0.132	0.094	0.089	0.071	0.073	0.09	0.069	0.079	0.045	0.041	0.088	0.082	0.143	0.136	0.135	0.086	0.135	0.072	0.087	0.113	0.095	0.07	0.071	0.131	0.106	0.076	0.079	0.079	0.078	0.093	0.081	0.075	0.073	0.041	0.037	0.071	0.11	0.14	0.034	0.092	0.079	0.09	0.095	0.059	0.061	0.093	0.078
S249	hyoscyamus	niger	0.146	0.104	0.102	0.085	0.092	0.113	0.086	0.096	0.074	0.076	0.101	0.101	0.158	0.149	0.146	0.099	0.145	0.068	0.099	0.115	0.114	0.092	0.093	0.146	0.12	0.086	0.093	0.087	0.086	0.079	0.097	0.082	0.093	0.073	0.075	0.085	0.12	0.15	0.069	0.106	0.089	0.1	0.096	0.079	0.077	0.105	0.109
S250	hypericum	perforatum	0.14	0.113	0.108	0.105	0.112	0.117	0.104	0.114	0.092	0.104	0.103	0.097	0.161	0.161	0.153	0.098	0.159	0.101	0.093	0.132	0.111	0.07	0.071	0.157	0.136	0.083	0.088	0.112	0.111	0.129	0.118	0.102	0.122	0.102	0.097	0.105	0.127	0.157	0.09	0.097	0.123	0.105	0.103	0.096	0.098	0.114	0.105
S251	hypericum	tetrapterum	0.139	0.112	0.106	0.105	0.111	0.114	0.102	0.113	0.093	0.104	0.102	0.098	0.163	0.161	0.153	0.097	0.159	0.098	0.091	0.129	0.109	0.072	0.073	0.157	0.135	0.084	0.09	0.107	0.106	0.13	0.116	0.098	0.121	0.101	0.098	0.104	0.127	0.157	0.089	0.098	0.121	0.106	0.105	0.098	0.1	0.113	0.106
S252	hypericum	hypericoides	0.145	0.107	0.101	0.104	0.113	0.122	0.102	0.114	0.1	0.107	0.102	0.095	0.16	0.153	0.146	0.093	0.155	0.092	0.091	0.126	0.113	0.071	0.072	0.15	0.13	0.083	0.093	0.109	0.107	0.122	0.117	0.097	0.119	0.105	0.099	0.102	0.13	0.151	0.095	0.1	0.122	0.108	0.109	0.096	0.094	0.118	0.116
S253	hypericum	mutilum	0.147	0.105	0.101	0.108	0.117	0.121	0.108	0.119	0.103	0.111	0.1	0.095	0.166	0.156	0.153	0.092	0.158	0.097	0.088	0.131	0.121	0.077	0.078	0.152	0.125	0.083	0.097	0.107	0.105	0.119	0.12	0.101	0.123	0.104	0.101	0.107	0.139	0.155	0.097	0.099	0.123	0.111	0.115	0.104	0.1	0.119	0.12
S254	hypericum	linarifolium	0.14	0.114	0.107	0.107	0.111	0.118	0.102	0.112	0.097	0.107	0.104	0.096	0.164	0.16	0.154	0.099	0.16	0.103	0.092	0.13	0.111	0.075	0.076	0.158	0.138	0.082	0.09	0.113	0.112	0.132	0.117	0.102	0.121	0.103	0.101	0.106	0.128	0.158	0.09	0.099	0.123	0.108	0.107	0.1	0.099	0.113	0.11
S255	hypericum	grandifolium	0.141	0.115	0.109	0.102	0.111	0.119	0.103	0.113	0.09	0.099	0.104	0.095	0.167	0.161	0.156	0.1	0.161	0.099	0.089	0.131	0.114	0.068	0.069	0.161	0.135	0.081	0.085	0.11	0.109	0.131	0.117	0.101	0.121	0.099	0.094	0.101	0.129	0.161	0.089	0.098	0.123	0.106	0.106	0.095	0.098	0.114	0.105
S256	hypericum	androsaemum	0.14	0.111	0.105	0.1	0.107	0.114	0.101	0.11	0.089	0.101	0.101	0.095	0.165	0.158	0.154	0.096	0.159	0.096	0.089	0.129	0.111	0.069	0.07	0.159	0.135	0.078	0.082	0.107	0.106	0.128	0.115	0.098	0.118	0.097	0.096	0.099	0.126	0.158	0.086	0.098	0.118	0.105	0.106	0.094	0.098	0.111	0.107
S257	hypochaeris	radicata	0.143	0.097	0.095	0.024	0.091	0.105	0.083	0.096	0.058	0.068	0.088	0.085	0.145	0.142	0.138	0.087	0.14	0.077	0.086	0.116	0.108	0.075	0.076	0.14	0.108	0.084	0.078	0.086	0.086	0.088	0.092	0.076	0.094	0.061	0.063	0.027	0.128	0.139	0.056	0.093	0.096	0.097	0.099	0.029	0.074	0.097	0.097
S258	impatiens	noli-tangere	0.145	0.088	0.082	0.087	0.094	0.105	0.082	0.093	0.073	0.077	0.085	0.1	0.146	0.149	0.137	0.086	0.143	0.081	0.101	0.119	0.108	0.073	0.074	0.139	0.123	0.087	0.083	0.091	0.09	0.114	0.077	0.078	0.091	0.074	0.07	0.087	0.121	0.139	0.072	0.111	0.1	0.099	0.1	0.083	0.058	0.103	0.093
S259	inula	britannica	0.146	0.11	0.105	0.043	0.101	0.112	0.092	0.103	0.062	0.07	0.102	0.097	0.139	0.141	0.137	0.098	0.139	0.087	0.095	0.121	0.118	0.08	0.081	0.138	0.111	0.088	0.087	0.091	0.09	0.098	0.104	0.08	0.101	0.069	0.066	0.041	0.136	0.144	0.07	0.106	0.099	0.099	0.1	0.036	0.083	0.107	0.101
S260	inula	sericea	0.143	0.106	0.102	0.038	0.094	0.107	0.085	0.095	0.057	0.065	0.096	0.09	0.136	0.135	0.13	0.091	0.136	0.077	0.09	0.122	0.114	0.073	0.074	0.134	0.108	0.083	0.078	0.087	0.086	0.097	0.097	0.077	0.093	0.063	0.059	0.039	0.131	0.137	0.062	0.102	0.092	0.097	0.099	0.034	0.072	0.102	0.095
S261	iris	virginica	0.137	0.117	0.115	0.108	0.086	0.078	0.093	0.096	0.098	0.107	0.118	0.124	0.118	0.116	0.109	0.109	0.114	0.113	0.124	0.092	0.054	0.097	0.097	0.113	0.116	0.117	0.115	0.112	0.11	0.119	0.12	0.108	0.097	0.109	0.104	0.111	0.064	0.115	0.102	0.129	0.103	0.112	0.11	0.11	0.094	0.115	0.087
S262	iris	foetidissima	0.144	0.116	0.113	0.11	0.093	0.075	0.093	0.098	0.093	0.104	0.117	0.125	0.125	0.123	0.115	0.109	0.118	0.111	0.124	0.094	0.053	0.096	0.096	0.118	0.121	0.112	0.111	0.112	0.111	0.122	0.122	0.104	0.103	0.106	0.101	0.111	0.063	0.121	0.098	0.127	0.105	0.115	0.115	0.114	0.099	0.119	0.083
S263	iris	germanica	0.143	0.115	0.112	0.109	0.092	0.075	0.092	0.097	0.092	0.103	0.116	0.124	0.124	0.122	0.114	0.108	0.117	0.11	0.123	0.093	0.053	0.095	0.096	0.117	0.12	0.111	0.11	0.111	0.11	0.121	0.121	0.103	0.102	0.105	0.1	0.111	0.063	0.12	0.097	0.126	0.104	0.114	0.114	0.113	0.098	0.118	0.082
S264	iris	tenax	0.139	0.114	0.112	0.109	0.089	0.072	0.09	0.094	0.096	0.108	0.116	0.124	0.118	0.116	0.108	0.106	0.112	0.113	0.123	0.088	0.051	0.096	0.096	0.112	0.12	0.116	0.113	0.111	0.108	0.116	0.122	0.103	0.099	0.108	0.103	0.112	0.058	0.114	0.101	0.129	0.102	0.113	0.111	0.11	0.097	0.118	0.083
S265	isatis	pachycarpa	0.164	0.102	0.098	0.102	0.111	0.116	0.104	0.113	0.094	0.1	0.093	0.106	0.152	0.155	0.145	0.086	0.151	0.092	0.096	0.123	0.115	0.087	0.087	0.15	0.126	0.09	0.094	0.107	0.105	0.115	0.111	0.094	0.114	0.104	0.098	0.102	0.132	0.149	0.097	0.103	0.114	0.016	0.016	0.101	0.093	0.112	0.113
S266	isoetes	lacustris	0.134	0.175	0.171	0.163	0.172	0.161	0.176	0.173	0.17	0.176	0.169	0.169	0.186	0.18	0.176	0.171	0.18	0.166	0.166	0.151	0.159	0.158	0.158	0.181	0.176	0.165	0.177	0.167	0.167	0.167	0.174	0.156	0.173	0.17	0.171	0.161	0.171	0.178	0.166	0.17	0.184	0.18	0.177	0.164	0.17	0.176	0.166
S267	isolepis	setacea	0.14	0.15	0.149	0.14	0.139	0.117	0.143	0.139	0.131	0.139	0.147	0.132	0.125	0.126	0.118	0.138	0.121	0.135	0.132	0.115	0.106	0.119	0.119	0.121	0.145	0.123	0.139	0.137	0.133	0.129	0.145	0.132	0.142	0.139	0.136	0.137	0.112	0.122	0.133	0.129	0.147	0.138	0.129	0.142	0.129	0.149	0.123
S268	isopyrum	thalictroides	0.153	0.102	0.098	0.105	0.035	0.106	0.033	0.041	0.074	0.094	0.095	0.111	0.157	0.152	0.147	0.099	0.146	0.088	0.117	0.116	0.107	0.092	0.093	0.145	0.11	0.105	0.104	0.11	0.109	0.105	0.106	0.095	0.04	0.09	0.088	0.105	0.119	0.148	0.082	0.123	0.021	0.11	0.106	0.1	0.086	0.097	0.1
S269	jasione	montana	0.145	0.111	0.105	0.092	0.1	0.113	0.097	0.11	0.077	0.089	0.101	0.112	0.158	0.153	0.149	0.102	0.15	0.092	0.105	0.142	0.124	0.083	0.084	0.146	0.132	0.096	0.102	0.11	0.109	0.113	0.111	0.101	0.102	0.089	0.086	0.091	0.14	0.152	0.08	0.109	0.108	0.104	0.1	0.079	0.088	0.107	0.112
S270	juglans	nigra	0.124	0.08	0.078	0.085	0.088	0.1	0.076	0.085	0.071	0.08	0.077	0.067	0.142	0.137	0.132	0.068	0.138	0.074	0.071	0.114	0.093	0.019	0.019	0.136	0.11	0.053	0.061	0.092	0.091	0.099	0.094	0.086	0.09	0.08	0.076	0.089	0.11	0.134	0.07	0.08	0.091	0.086	0.088	0.075	0.071	0.097	0.09
S271	juncus	articulatus	0.146	0.129	0.125	0.133	0.114	0.104	0.116	0.115	0.117	0.125	0.122	0.122	0.125	0.119	0.117	0.117	0.116	0.124	0.122	0.096	0.087	0.11	0.113	0.116	0.141	0.113	0.12	0.132	0.127	0.124	0.129	0.131	0.124	0.124	0.12	0.128	0.09	0.12	0.109	0.118	0.129	0.127	0.119	0.135	0.114	0.135	0.113
S272	juncus	bufonius	0.14	0.123	0.119	0.123	0.111	0.1	0.117	0.117	0.106	0.116	0.119	0.116	0.119	0.115	0.115	0.112	0.111	0.116	0.109	0.1	0.082	0.1	0.101	0.116	0.141	0.106	0.111	0.115	0.114	0.126	0.124	0.109	0.12	0.114	0.113	0.123	0.088	0.119	0.11	0.108	0.124	0.113	0.109	0.125	0.11	0.126	0.109
S273	juncus	bulbosus	0.149	0.129	0.125	0.137	0.11	0.109	0.114	0.111	0.118	0.124	0.124	0.124	0.118	0.116	0.112	0.116	0.109	0.122	0.125	0.097	0.077	0.114	0.114	0.113	0.144	0.117	0.123	0.128	0.127	0.128	0.13	0.128	0.119	0.122	0.121	0.134	0.083	0.115	0.116	0.122	0.121	0.13	0.123	0.14	0.118	0.127	0.116
S274	juncus	compressus	0.135	0.121	0.116	0.126	0.106	0.094	0.115	0.113	0.099	0.114	0.117	0.114	0.114	0.112	0.108	0.111	0.104	0.107	0.109	0.096	0.08	0.098	0.099	0.109	0.128	0.103	0.108	0.114	0.113	0.122	0.119	0.114	0.109	0.112	0.11	0.125	0.08	0.112	0.111	0.112	0.118	0.117	0.112	0.123	0.104	0.12	0.102
S275	juncus	effusus	0.131	0.119	0.117	0.118	0.11	0.093	0.114	0.113	0.1	0.113	0.12	0.111	0.115	0.116	0.11	0.111	0.109	0.107	0.106	0.099	0.084	0.097	0.098	0.111	0.134	0.101	0.108	0.114	0.113	0.123	0.118	0.112	0.113	0.112	0.107	0.12	0.082	0.114	0.11	0.109	0.122	0.117	0.113	0.118	0.103	0.123	0.099
S276	juncus	gerardii	0.136	0.119	0.116	0.121	0.108	0.094	0.118	0.116	0.102	0.11	0.115	0.116	0.112	0.112	0.107	0.109	0.105	0.108	0.11	0.096	0.081	0.098	0.099	0.109	0.13	0.104	0.107	0.118	0.115	0.121	0.119	0.116	0.114	0.108	0.107	0.12	0.081	0.109	0.109	0.11	0.121	0.116	0.112	0.121	0.103	0.122	0.103
S277	juncus	squarrosus	0.143	0.129	0.128	0.122	0.118	0.102	0.124	0.12	0.109	0.115	0.129	0.122	0.116	0.113	0.11	0.115	0.11	0.121	0.119	0.107	0.088	0.102	0.103	0.11	0.141	0.115	0.116	0.123	0.12	0.132	0.126	0.119	0.123	0.118	0.113	0.126	0.092	0.112	0.114	0.12	0.131	0.119	0.122	0.127	0.121	0.134	0.109
S278	juncus	subnodulosus	0.147	0.121	0.115	0.125	0.111	0.101	0.112	0.112	0.11	0.117	0.114	0.115	0.117	0.115	0.109	0.109	0.108	0.112	0.116	0.096	0.075	0.104	0.105	0.11	0.135	0.108	0.112	0.121	0.12	0.125	0.121	0.12	0.117	0.114	0.114	0.123	0.082	0.111	0.109	0.116	0.123	0.118	0.12	0.13	0.112	0.124	0.111
S279	juncus	tenuis	0.142	0.124	0.121	0.123	0.111	0.1	0.118	0.117	0.106	0.116	0.12	0.116	0.118	0.114	0.114	0.112	0.11	0.118	0.109	0.099	0.081	0.101	0.101	0.115	0.14	0.106	0.108	0.115	0.114	0.124	0.123	0.109	0.121	0.114	0.113	0.122	0.086	0.118	0.111	0.109	0.126	0.113	0.11	0.126	0.11	0.126	0.109
S280	juncus	trifidus	0.143	0.127	0.125	0.129	0.112	0.095	0.119	0.118	0.111	0.122	0.125	0.124	0.121	0.115	0.114	0.121	0.114	0.126	0.119	0.1	0.085	0.11	0.111	0.117	0.141	0.106	0.121	0.131	0.13	0.126	0.133	0.126	0.12	0.121	0.118	0.13	0.094	0.12	0.115	0.115	0.126	0.119	0.112	0.128	0.114	0.134	0.105
S281	juniperus	communis	0.092	0.169	0.165	0.152	0.149	0.15	0.156	0.159	0.142	0.148	0.167	0.153	0.171	0.165	0.162	0.152	0.164	0.149	0.157	0.158	0.148	0.141	0.141	0.165	0.175	0.15	0.157	0.161	0.16	0.157	0.168	0.148	0.16	0.151	0.147	0.155	0.148	0.166	0.15	0.164	0.16	0.165	0.161	0.148	0.149	0.166	0.135
S282	knautia	macedonica	0.148	0.097	0.091	0.086	0.083	0.105	0.082	0.093	0.05	0.07	0.091	0.107	0.152	0.149	0.144	0.096	0.15	0.078	0.1	0.123	0.113	0.079	0.079	0.143	0.117	0.082	0.084	0.085	0.082	0.101	0.09	0.081	0.082	0.066	0.063	0.085	0.125	0.15	0.057	0.109	0.089	0.094	0.096	0.072	0.069	0.106	0.104
S283	kochia	prostrata	0.154	0.126	0.122	0.109	0.101	0.115	0.093	0.102	0.099	0.109	0.12	0.117	0.143	0.146	0.14	0.111	0.143	0.1	0.116	0.118	0.121	0.1	0.101	0.139	0.07	0.099	0.104	0.109	0.109	0.118	0.119	0.1	0.109	0.108	0.106	0.112	0.133	0.148	0.103	0.12	0.11	0.114	0.116	0.107	0.103	0.074	0.117
S284	kochia	densiflora	0.165	0.127	0.125	0.112	0.101	0.118	0.096	0.105	0.102	0.113	0.12	0.12	0.143	0.145	0.142	0.114	0.143	0.103	0.116	0.122	0.128	0.102	0.102	0.14	0.064	0.101	0.106	0.112	0.113	0.119	0.123	0.106	0.113	0.108	0.107	0.114	0.136	0.149	0.104	0.121	0.112	0.115	0.121	0.112	0.106	0.073	0.122
S285	koeleria	pyramidata	0.157	0.145	0.147	0.135	0.138	0.139	0.138	0.136	0.133	0.149	0.143	0.145	0.026	0.02	0.012	0.144	0.017	0.138	0.138	0.134	0.113	0.137	0.137	0.012	0.148	0.138	0.142	0.136	0.134	0.137	0.157	0.132	0.15	0.147	0.146	0.139	0.117	0.017	0.145	0.142	0.144	0.142	0.143	0.148	0.134	0.145	0.129
S286	laburnum	anagyroides	0.141	0.103	0.096	0.094	0.098	0.118	0.094	0.096	0.081	0.083	0.091	0.087	0.155	0.144	0.144	0.089	0.149	0.083	0.086	0.114	0.108	0.067	0.068	0.148	0.111	0.069	0.041	0.101	0.098	0.104	0.097	0.09	0.103	0.081	0.079	0.096	0.122	0.148	0.069	0.093	0.104	0.094	0.101	0.081	0.076	0.1	0.103
S287	lactuca	serriola	0.146	0.102	0.101	0.035	0.1	0.116	0.089	0.102	0.068	0.069	0.095	0.099	0.155	0.15	0.146	0.094	0.151	0.085	0.093	0.127	0.12	0.078	0.079	0.148	0.112	0.09	0.087	0.091	0.09	0.096	0.097	0.078	0.098	0.063	0.064	0.035	0.14	0.148	0.059	0.103	0.103	0.101	0.103	0.033	0.076	0.1	0.102
S288	lamium	album	0.148	0.108	0.106	0.096	0.098	0.115	0.1	0.111	0.089	0.094	0.103	0.117	0.145	0.143	0.14	0.105	0.137	0.039	0.109	0.118	0.124	0.095	0.096	0.142	0.117	0.106	0.106	0.1	0.099	0.091	0.108	0.09	0.095	0.088	0.087	0.098	0.13	0.143	0.081	0.116	0.102	0.101	0.103	0.09	0.09	0.112	0.107
S289	lamium	amplexicaule	0.145	0.104	0.1	0.085	0.096	0.107	0.094	0.106	0.083	0.088	0.098	0.108	0.146	0.142	0.14	0.1	0.14	0.04	0.101	0.114	0.114	0.092	0.093	0.142	0.116	0.1	0.1	0.095	0.094	0.088	0.104	0.081	0.092	0.081	0.081	0.089	0.126	0.143	0.073	0.108	0.099	0.102	0.102	0.079	0.084	0.104	0.106
S290	lamium	galeobdolon	0.139	0.102	0.099	0.084	0.093	0.106	0.093	0.104	0.08	0.085	0.098	0.107	0.145	0.14	0.135	0.1	0.136	0.036	0.104	0.113	0.115	0.086	0.087	0.137	0.115	0.097	0.099	0.092	0.091	0.087	0.099	0.08	0.09	0.079	0.078	0.09	0.125	0.138	0.071	0.111	0.096	0.102	0.101	0.079	0.083	0.104	0.105
S291	lappula	deflexa	0.15	0.113	0.108	0.096	0.104	0.128	0.093	0.109	0.088	0.093	0.108	0.116	0.148	0.149	0.14	0.105	0.143	0.08	0.117	0.125	0.115	0.102	0.102	0.138	0.118	0.104	0.112	0.107	0.106	0.027	0.108	0.089	0.109	0.092	0.087	0.097	0.128	0.141	0.09	0.128	0.099	0.106	0.112	0.088	0.096	0.122	0.119
S292	lapsana	communis	0.145	0.105	0.103	0.035	0.1	0.117	0.089	0.104	0.066	0.069	0.097	0.097	0.156	0.153	0.147	0.097	0.153	0.086	0.09	0.131	0.12	0.075	0.076	0.151	0.115	0.088	0.085	0.094	0.093	0.096	0.095	0.08	0.1	0.065	0.064	0.037	0.14	0.151	0.062	0.101	0.107	0.101	0.103	0.031	0.077	0.103	0.1
S293	larix	decidua	0.025	0.158	0.156	0.148	0.146	0.143	0.149	0.147	0.142	0.142	0.155	0.155	0.162	0.161	0.158	0.151	0.161	0.141	0.154	0.151	0.145	0.122	0.123	0.162	0.174	0.139	0.147	0.156	0.154	0.157	0.162	0.142	0.152	0.143	0.137	0.149	0.154	0.163	0.14	0.159	0.155	0.166	0.164	0.133	0.142	0.163	0.122
S294	lathyrus	pratensis	0.149	0.114	0.111	0.096	0.114	0.122	0.104	0.106	0.096	0.102	0.103	0.09	0.148	0.158	0.143	0.098	0.151	0.099	0.092	0.12	0.121	0.091	0.092	0.149	0.111	0.086	0.065	0.106	0.103	0.12	0.113	0.101	0.112	0.106	0.097	0.099	0.122	0.148	0.09	0.102	0.116	0.096	0.101	0.097	0.098	0.114	0.111
S295	lathyrus	tuberosus	0.148	0.111	0.108	0.094	0.112	0.12	0.103	0.105	0.089	0.096	0.099	0.087	0.153	0.157	0.146	0.1	0.153	0.096	0.093	0.119	0.119	0.086	0.087	0.152	0.111	0.084	0.062	0.102	0.099	0.116	0.112	0.095	0.114	0.098	0.09	0.098	0.128	0.152	0.084	0.1	0.114	0.095	0.098	0.094	0.095	0.108	0.107
S296	ledum	palustre	0.151	0.104	0.1	0.095	0.097	0.109	0.085	0.093	0.067	0.081	0.098	0.101	0.151	0.145	0.141	0.1	0.144	0.086	0.095	0.121	0.124	0.081	0.082	0.138	0.119	0.086	0.089	0.088	0.087	0.103	0.047	0.077	0.098	0.084	0.072	0.098	0.132	0.149	0.072	0.095	0.097	0.091	0.092	0.079	0.045	0.115	0.096
S297	lemna	gibba	0.141	0.129	0.129	0.117	0.115	0.108	0.112	0.115	0.104	0.12	0.125	0.125	0.124	0.125	0.119	0.123	0.121	0.122	0.126	0.089	0.096	0.116	0.117	0.122	0.126	0.111	0.126	0.123	0.123	0.121	0.14	0.112	0.118	0.121	0.117	0.113	0.109	0.122	0.11	0.133	0.121	0.123	0.117	0.12	0.111	0.126	0.104
S298	lemna	minor	0.138	0.133	0.131	0.115	0.106	0.095	0.102	0.106	0.102	0.116	0.131	0.126	0.13	0.128	0.119	0.123	0.122	0.116	0.122	0.09	0.09	0.111	0.112	0.122	0.124	0.109	0.123	0.125	0.124	0.125	0.134	0.111	0.11	0.118	0.11	0.114	0.099	0.124	0.107	0.133	0.114	0.122	0.119	0.115	0.119	0.125	0.093
S299	lemna	trisulca	0.133	0.131	0.13	0.115	0.106	0.097	0.105	0.108	0.099	0.114	0.127	0.126	0.128	0.125	0.119	0.122	0.122	0.118	0.127	0.084	0.091	0.113	0.114	0.122	0.125	0.109	0.125	0.121	0.121	0.117	0.138	0.112	0.112	0.116	0.11	0.112	0.101	0.124	0.104	0.135	0.118	0.121	0.116	0.117	0.112	0.124	0.097
S300	leontodon	hispidus	0.144	0.098	0.098	0.028	0.089	0.107	0.079	0.094	0.06	0.063	0.091	0.095	0.142	0.135	0.134	0.086	0.137	0.074	0.091	0.12	0.109	0.074	0.075	0.134	0.105	0.088	0.084	0.086	0.084	0.09	0.088	0.073	0.092	0.059	0.061	0.031	0.132	0.134	0.052	0.093	0.093	0.097	0.099	0.031	0.074	0.092	0.101
S301	leontopodium	alpinum	0.142	0.104	0.1	0.016	0.092	0.117	0.085	0.097	0.066	0.073	0.095	0.1	0.144	0.141	0.139	0.094	0.14	0.079	0.094	0.123	0.106	0.081	0.081	0.137	0.108	0.087	0.091	0.088	0.087	0.095	0.092	0.075	0.094	0.066	0.067	0.014	0.125	0.139	0.063	0.102	0.097	0.1	0.102	0.037	0.081	0.099	0.104
S302	lepidium	draba	0.162	0.104	0.099	0.104	0.112	0.119	0.106	0.114	0.099	0.102	0.093	0.113	0.148	0.157	0.144	0.091	0.154	0.092	0.104	0.126	0.122	0.094	0.095	0.149	0.125	0.09	0.098	0.104	0.102	0.109	0.113	0.095	0.116	0.105	0.1	0.101	0.136	0.148	0.096	0.112	0.117	0.016	0.01	0.102	0.094	0.121	0.116
S303	ligustrum	vulgare	0.143	0.091	0.088	0.073	0.081	0.106	0.077	0.088	0.061	0.07	0.086	0.097	0.144	0.141	0.138	0.086	0.138	0.043	0.095	0.111	0.106	0.079	0.079	0.142	0.106	0.084	0.083	0.092	0.09	0.082	0.09	0.076	0.081	0.065	0.067	0.075	0.119	0.139	0.06	0.107	0.078	0.085	0.085	0.07	0.067	0.099	0.097
S304	lilium	bulbiferum	0.134	0.111	0.11	0.118	0.088	0.077	0.096	0.096	0.088	0.107	0.111	0.118	0.121	0.119	0.113	0.111	0.122	0.1	0.112	0.093	0.072	0.095	0.096	0.118	0.129	0.108	0.104	0.112	0.112	0.123	0.113	0.107	0.104	0.106	0.102	0.119	0.082	0.122	0.102	0.121	0.104	0.115	0.111	0.113	0.095	0.117	0.086
S305	linum	austriacum	0.15	0.096	0.093	0.103	0.108	0.124	0.101	0.108	0.087	0.099	0.092	0.095	0.16	0.162	0.152	0.089	0.16	0.101	0.1	0.122	0.121	0.077	0.078	0.162	0.126	0.088	0.084	0.109	0.108	0.115	0.112	0.1	0.106	0.099	0.094	0.102	0.127	0.159	0.089	0.115	0.107	0.1	0.102	0.098	0.087	0.115	0.113
S306	linum	catharticum	0.143	0.088	0.084	0.091	0.101	0.114	0.092	0.106	0.079	0.091	0.084	0.088	0.149	0.151	0.143	0.081	0.149	0.098	0.091	0.125	0.113	0.07	0.07	0.153	0.124	0.079	0.079	0.108	0.104	0.101	0.104	0.098	0.098	0.093	0.087	0.089	0.123	0.149	0.08	0.104	0.098	0.093	0.091	0.081	0.085	0.108	0.104
S307	linum	flavum	0.138	0.089	0.09	0.092	0.103	0.116	0.095	0.107	0.087	0.092	0.088	0.085	0.154	0.153	0.142	0.088	0.152	0.095	0.093	0.132	0.112	0.071	0.072	0.153	0.122	0.078	0.075	0.106	0.104	0.108	0.103	0.1	0.1	0.092	0.088	0.093	0.123	0.15	0.08	0.105	0.102	0.094	0.091	0.085	0.089	0.107	0.102
S308	linum	hirsutum	0.153	0.095	0.095	0.102	0.106	0.122	0.1	0.108	0.091	0.099	0.091	0.096	0.161	0.163	0.151	0.093	0.163	0.104	0.097	0.128	0.122	0.076	0.076	0.163	0.129	0.087	0.089	0.112	0.11	0.121	0.113	0.102	0.108	0.101	0.096	0.101	0.129	0.16	0.089	0.113	0.106	0.096	0.095	0.1	0.094	0.115	0.11
S309	linum	tenuifolium	0.142	0.096	0.092	0.096	0.107	0.124	0.1	0.114	0.091	0.096	0.091	0.091	0.156	0.156	0.147	0.091	0.155	0.101	0.098	0.132	0.12	0.078	0.078	0.158	0.126	0.085	0.086	0.111	0.108	0.108	0.112	0.1	0.103	0.097	0.093	0.094	0.129	0.152	0.084	0.11	0.104	0.097	0.092	0.088	0.091	0.11	0.108
S310	liparis	liliifolia	0.134	0.12	0.119	0.122	0.1	0.092	0.101	0.103	0.098	0.109	0.12	0.131	0.126	0.116	0.113	0.117	0.116	0.118	0.13	0.099	0.068	0.101	0.102	0.116	0.133	0.116	0.106	0.121	0.119	0.128	0.115	0.113	0.114	0.111	0.104	0.123	0.069	0.118	0.106	0.137	0.11	0.124	0.12	0.116	0.102	0.139	0.091
S311	listera	smallii	0.135	0.113	0.108	0.118	0.093	0.083	0.098	0.099	0.095	0.108	0.11	0.13	0.121	0.121	0.119	0.109	0.12	0.114	0.123	0.093	0.067	0.099	0.1	0.121	0.126	0.114	0.103	0.115	0.115	0.13	0.118	0.111	0.104	0.106	0.103	0.118	0.072	0.124	0.102	0.129	0.104	0.121	0.12	0.114	0.098	0.127	0.094
S312	lithospermum	officinale	0.151	0.109	0.104	0.097	0.103	0.127	0.095	0.109	0.088	0.096	0.104	0.11	0.151	0.151	0.142	0.101	0.146	0.077	0.116	0.124	0.118	0.1	0.1	0.14	0.113	0.099	0.107	0.107	0.106	0.024	0.109	0.088	0.105	0.093	0.09	0.098	0.13	0.143	0.093	0.127	0.1	0.108	0.112	0.086	0.094	0.119	0.118
S313	lithospermum	purpurocaeruleum	0.148	0.109	0.102	0.094	0.101	0.127	0.093	0.107	0.087	0.094	0.102	0.11	0.148	0.149	0.14	0.098	0.144	0.075	0.114	0.12	0.117	0.099	0.099	0.137	0.113	0.1	0.106	0.106	0.105	0.023	0.104	0.085	0.101	0.091	0.088	0.095	0.129	0.141	0.091	0.125	0.099	0.107	0.11	0.085	0.092	0.119	0.118
S314	lonicera	nervosa	0.137	0.097	0.096	0.078	0.087	0.104	0.082	0.091	0.054	0.061	0.096	0.095	0.15	0.143	0.138	0.085	0.141	0.071	0.093	0.125	0.1	0.077	0.078	0.14	0.119	0.082	0.088	0.088	0.086	0.091	0.09	0.081	0.082	0.068	0.06	0.083	0.114	0.144	0.057	0.097	0.089	0.092	0.088	0.068	0.072	0.098	0.097
S315	lycium	americanum	0.148	0.107	0.106	0.082	0.101	0.116	0.091	0.104	0.075	0.078	0.108	0.103	0.164	0.155	0.152	0.101	0.155	0.075	0.1	0.119	0.122	0.095	0.096	0.152	0.124	0.09	0.098	0.095	0.094	0.081	0.097	0.087	0.1	0.075	0.073	0.086	0.126	0.156	0.072	0.107	0.097	0.107	0.101	0.078	0.081	0.112	0.113
S316	lycopersicon	esculentum	0.15	0.108	0.108	0.089	0.098	0.118	0.091	0.103	0.074	0.08	0.107	0.099	0.149	0.142	0.14	0.099	0.139	0.075	0.098	0.116	0.111	0.094	0.094	0.142	0.117	0.086	0.093	0.092	0.09	0.079	0.099	0.089	0.098	0.077	0.079	0.091	0.12	0.143	0.072	0.108	0.093	0.103	0.097	0.083	0.08	0.106	0.113
S317	loiseleuria	procumbens	0.157	0.114	0.108	0.104	0.1	0.119	0.096	0.106	0.077	0.094	0.103	0.115	0.161	0.152	0.15	0.11	0.154	0.1	0.108	0.122	0.129	0.097	0.098	0.147	0.133	0.097	0.098	0.095	0.094	0.116	0.059	0.086	0.104	0.09	0.087	0.104	0.14	0.158	0.078	0.111	0.104	0.106	0.108	0.095	0.058	0.126	0.116
S318	lolium	perenne	0.159	0.146	0.147	0.137	0.134	0.145	0.137	0.137	0.132	0.145	0.143	0.151	0.021	0.016	0.014	0.141	0.014	0.137	0.145	0.14	0.121	0.139	0.14	0.01	0.151	0.145	0.145	0.134	0.134	0.144	0.152	0.132	0.144	0.138	0.14	0.139	0.124	0.016	0.142	0.146	0.143	0.146	0.147	0.148	0.134	0.146	0.137
S319	lotus	corniculatus	0.155	0.121	0.117	0.097	0.106	0.115	0.101	0.11	0.089	0.101	0.108	0.09	0.148	0.145	0.138	0.11	0.148	0.106	0.093	0.118	0.114	0.084	0.085	0.142	0.12	0.08	0.054	0.108	0.106	0.116	0.11	0.105	0.113	0.099	0.094	0.101	0.123	0.145	0.093	0.094	0.114	0.107	0.107	0.095	0.102	0.117	0.105
S320	lupinus	polyphyllus	0.149	0.113	0.106	0.1	0.104	0.125	0.1	0.101	0.084	0.09	0.1	0.092	0.158	0.151	0.15	0.099	0.155	0.086	0.092	0.122	0.111	0.073	0.073	0.154	0.116	0.074	0.047	0.11	0.107	0.105	0.107	0.095	0.106	0.09	0.084	0.101	0.125	0.155	0.077	0.101	0.109	0.099	0.107	0.084	0.089	0.11	0.111
S321	luzula	campestris	0.14	0.122	0.119	0.127	0.109	0.096	0.11	0.111	0.105	0.122	0.117	0.118	0.12	0.119	0.113	0.111	0.111	0.123	0.118	0.104	0.079	0.1	0.104	0.109	0.139	0.102	0.115	0.127	0.123	0.119	0.125	0.124	0.117	0.118	0.116	0.122	0.084	0.115	0.107	0.122	0.116	0.122	0.12	0.122	0.117	0.134	0.105
S322	luzula	luzulina	0.143	0.119	0.117	0.127	0.103	0.092	0.103	0.106	0.106	0.116	0.114	0.117	0.122	0.121	0.116	0.109	0.115	0.118	0.118	0.1	0.079	0.099	0.103	0.111	0.136	0.102	0.111	0.126	0.122	0.114	0.121	0.123	0.113	0.114	0.112	0.122	0.08	0.117	0.105	0.121	0.114	0.115	0.118	0.12	0.113	0.133	0.105
S323	luzula	pilosa	0.138	0.119	0.118	0.122	0.103	0.096	0.105	0.104	0.104	0.115	0.115	0.118	0.119	0.119	0.112	0.11	0.111	0.119	0.118	0.101	0.075	0.098	0.099	0.112	0.139	0.102	0.113	0.122	0.121	0.117	0.124	0.119	0.113	0.112	0.11	0.121	0.082	0.115	0.104	0.122	0.108	0.122	0.12	0.118	0.114	0.13	0.103
S324	luzula	spicata	0.139	0.12	0.12	0.126	0.109	0.092	0.107	0.109	0.11	0.118	0.117	0.117	0.121	0.122	0.115	0.11	0.114	0.122	0.119	0.102	0.081	0.1	0.104	0.111	0.138	0.104	0.115	0.128	0.124	0.119	0.122	0.126	0.117	0.115	0.114	0.123	0.08	0.117	0.106	0.121	0.119	0.119	0.12	0.123	0.113	0.134	0.102
S325	luzula	sudetica	0.137	0.12	0.118	0.126	0.108	0.095	0.107	0.109	0.108	0.118	0.115	0.116	0.118	0.118	0.111	0.11	0.11	0.12	0.116	0.102	0.078	0.099	0.103	0.107	0.137	0.102	0.114	0.125	0.121	0.118	0.123	0.122	0.114	0.114	0.113	0.121	0.081	0.113	0.105	0.12	0.116	0.12	0.119	0.121	0.115	0.131	0.102
S326	lychnis	flos-cuculi	0.154	0.12	0.116	0.099	0.102	0.12	0.094	0.104	0.091	0.098	0.11	0.104	0.149	0.153	0.144	0.103	0.15	0.085	0.109	0.127	0.111	0.093	0.093	0.146	0.073	0.102	0.097	0.109	0.106	0.115	0.115	0.106	0.102	0.097	0.095	0.102	0.132	0.152	0.086	0.112	0.103	0.117	0.113	0.1	0.105	0.038	0.115
S327	lycopodiella	inundata	0.158	0.188	0.193	0.182	0.195	0.18	0.195	0.195	0.186	0.189	0.191	0.194	0.2	0.194	0.191	0.191	0.195	0.188	0.185	0.184	0.183	0.181	0.181	0.198	0.197	0.179	0.19	0.188	0.186	0.19	0.192	0.181	0.201	0.183	0.187	0.186	0.192	0.196	0.188	0.202	0.204	0.2	0.202	0.185	0.188	0.193	0.186
S328	lycopodium	annotinum	0.14	0.187	0.192	0.178	0.192	0.17	0.19	0.188	0.182	0.19	0.191	0.184	0.196	0.191	0.184	0.185	0.194	0.18	0.179	0.172	0.172	0.174	0.174	0.192	0.191	0.171	0.189	0.176	0.174	0.181	0.188	0.17	0.192	0.187	0.185	0.182	0.186	0.191	0.185	0.19	0.201	0.192	0.192	0.178	0.185	0.188	0.175
S329	lycopodium	clavatum	0.132	0.181	0.186	0.174	0.182	0.162	0.18	0.179	0.177	0.186	0.183	0.176	0.19	0.191	0.179	0.177	0.187	0.175	0.175	0.172	0.155	0.168	0.168	0.187	0.184	0.165	0.182	0.173	0.171	0.174	0.18	0.168	0.184	0.182	0.181	0.177	0.171	0.186	0.181	0.187	0.193	0.187	0.185	0.174	0.179	0.18	0.172
S330	lysimachia	nummularia	0.141	0.099	0.1	0.081	0.094	0.109	0.085	0.095	0.074	0.08	0.093	0.095	0.141	0.138	0.129	0.092	0.139	0.086	0.095	0.12	0.114	0.079	0.08	0.131	0.118	0.085	0.093	0.026	0.027	0.095	0.088	0.045	0.095	0.079	0.073	0.081	0.123	0.135	0.074	0.102	0.102	0.086	0.086	0.074	0.065	0.107	0.096
S331	lysimachia	vulgaris	0.144	0.105	0.102	0.083	0.1	0.116	0.09	0.1	0.078	0.081	0.098	0.101	0.143	0.142	0.132	0.094	0.14	0.088	0.104	0.122	0.121	0.083	0.084	0.135	0.119	0.089	0.095	0.032	0.033	0.101	0.097	0.048	0.101	0.081	0.076	0.084	0.129	0.138	0.077	0.113	0.105	0.091	0.093	0.081	0.071	0.115	0.1
S332	lythrum	portula	0.148	0.097	0.094	0.093	0.09	0.109	0.082	0.083	0.081	0.09	0.089	0.099	0.146	0.142	0.133	0.089	0.136	0.082	0.1	0.109	0.107	0.08	0.081	0.137	0.115	0.09	0.086	0.097	0.098	0.113	0.102	0.089	0.088	0.088	0.087	0.094	0.118	0.14	0.084	0.109	0.087	0.098	0.094	0.092	0.089	0.098	0.089
S333	mahonia	japonica	0.145	0.084	0.083	0.091	0.047	0.097	0.048	0.058	0.068	0.076	0.081	0.099	0.144	0.14	0.133	0.086	0.138	0.08	0.105	0.113	0.092	0.074	0.074	0.133	0.111	0.086	0.087	0.091	0.091	0.097	0.086	0.081	0.054	0.078	0.072	0.094	0.106	0.136	0.075	0.115	0.056	0.098	0.094	0.086	0.079	0.1	0.09
S334	maianthemum	bifolium	0.146	0.106	0.105	0.11	0.086	0.078	0.085	0.088	0.092	0.108	0.103	0.112	0.112	0.112	0.105	0.1	0.106	0.105	0.115	0.083	0.043	0.09	0.091	0.108	0.115	0.107	0.104	0.111	0.11	0.113	0.115	0.106	0.096	0.102	0.1	0.109	0.044	0.108	0.098	0.118	0.099	0.113	0.112	0.114	0.094	0.111	0.086
S335	malaxis	spicata	0.134	0.119	0.118	0.118	0.102	0.091	0.104	0.104	0.097	0.112	0.119	0.128	0.126	0.12	0.114	0.115	0.117	0.119	0.13	0.103	0.068	0.101	0.102	0.117	0.13	0.114	0.107	0.118	0.115	0.131	0.119	0.113	0.115	0.112	0.106	0.118	0.072	0.12	0.107	0.138	0.112	0.127	0.123	0.116	0.105	0.137	0.092
S336	malus	sylvestris	0.136	0.099	0.093	0.092	0.102	0.108	0.085	0.096	0.069	0.08	0.092	0.055	0.149	0.148	0.137	0.083	0.145	0.08	0.058	0.12	0.111	0.055	0.056	0.136	0.108	0.003	0.061	0.1	0.099	0.107	0.098	0.091	0.1	0.079	0.075	0.092	0.123	0.142	0.072	0.062	0.102	0.091	0.088	0.08	0.084	0.097	0.098
S337	malva	pusilla	0.143	0.082	0.079	0.084	0.089	0.096	0.083	0.097	0.074	0.077	0.074	0.093	0.144	0.14	0.139	0.067	0.138	0.085	0.085	0.118	0.102	0.079	0.08	0.142	0.108	0.079	0.085	0.103	0.101	0.1	0.1	0.087	0.096	0.079	0.075	0.086	0.117	0.146	0.073	0.093	0.093	0.082	0.078	0.091	0.086	0.092	0.101
S338	marrubium	peregrinum	0.143	0.104	0.1	0.089	0.097	0.109	0.095	0.106	0.085	0.09	0.098	0.109	0.138	0.138	0.135	0.099	0.135	0.037	0.102	0.111	0.115	0.093	0.094	0.139	0.117	0.098	0.099	0.095	0.094	0.089	0.102	0.084	0.094	0.083	0.083	0.091	0.125	0.139	0.074	0.108	0.099	0.098	0.092	0.081	0.081	0.103	0.106
S339	matricaria	discoidea	0.14	0.108	0.104	0.011	0.099	0.115	0.091	0.105	0.064	0.072	0.097	0.101	0.139	0.136	0.133	0.096	0.133	0.083	0.095	0.123	0.111	0.084	0.085	0.134	0.11	0.092	0.094	0.087	0.086	0.091	0.101	0.077	0.101	0.064	0.067	0.011	0.128	0.135	0.062	0.102	0.102	0.102	0.104	0.037	0.081	0.104	0.101
S340	medicago	lupulina	0.155	0.113	0.111	0.101	0.115	0.12	0.105	0.109	0.099	0.102	0.103	0.095	0.15	0.154	0.14	0.104	0.149	0.109	0.099	0.123	0.116	0.087	0.089	0.144	0.109	0.089	0.068	0.105	0.104	0.12	0.124	0.103	0.115	0.105	0.097	0.104	0.13	0.145	0.092	0.103	0.119	0.103	0.103	0.103	0.111	0.115	0.11
S341	melampyrum	pratense	0.146	0.097	0.093	0.087	0.084	0.113	0.079	0.094	0.071	0.079	0.09	0.102	0.144	0.142	0.138	0.091	0.137	0.051	0.091	0.115	0.103	0.084	0.084	0.138	0.103	0.092	0.093	0.1	0.098	0.08	0.092	0.087	0.086	0.072	0.075	0.088	0.114	0.139	0.069	0.1	0.083	0.098	0.099	0.083	0.08	0.099	0.105
S342	melica	uniflora	0.155	0.152	0.151	0.14	0.145	0.148	0.142	0.144	0.137	0.152	0.147	0.15	0.03	0.032	0.03	0.145	0.033	0.137	0.144	0.138	0.121	0.138	0.138	0.03	0.155	0.139	0.147	0.137	0.137	0.141	0.156	0.14	0.155	0.147	0.146	0.143	0.119	0.03	0.145	0.146	0.153	0.141	0.142	0.14	0.132	0.161	0.135
S343	mentha	aquatica	0.146	0.101	0.101	0.087	0.088	0.109	0.087	0.093	0.075	0.083	0.096	0.104	0.144	0.142	0.138	0.098	0.136	0.038	0.101	0.114	0.109	0.095	0.095	0.136	0.115	0.093	0.097	0.105	0.103	0.088	0.105	0.087	0.09	0.081	0.079	0.088	0.118	0.14	0.07	0.104	0.089	0.1	0.099	0.084	0.091	0.1	0.099
S344	menyanthes	trifoliata	0.131	0.091	0.088	0.048	0.076	0.098	0.071	0.087	0.041	0.055	0.081	0.087	0.137	0.133	0.129	0.081	0.13	0.064	0.08	0.111	0.099	0.056	0.057	0.129	0.104	0.067	0.065	0.078	0.076	0.084	0.075	0.07	0.075	0.055	0.051	0.05	0.115	0.135	0.044	0.086	0.077	0.084	0.088	0.033	0.061	0.089	0.085
S345	mercurialis	perennis	0.132	0.09	0.089	0.09	0.09	0.104	0.083	0.089	0.075	0.083	0.087	0.083	0.136	0.135	0.124	0.08	0.13	0.081	0.088	0.119	0.099	0.062	0.063	0.129	0.114	0.068	0.075	0.091	0.089	0.099	0.099	0.084	0.092	0.083	0.077	0.091	0.106	0.131	0.076	0.094	0.091	0.083	0.088	0.078	0.08	0.101	0.095
S346	mimulus	aurantiacus	0.137	0.093	0.09	0.072	0.088	0.106	0.08	0.09	0.062	0.069	0.089	0.093	0.142	0.142	0.138	0.086	0.135	0.032	0.087	0.116	0.107	0.079	0.08	0.138	0.102	0.083	0.084	0.091	0.089	0.077	0.088	0.076	0.084	0.066	0.063	0.076	0.119	0.138	0.06	0.099	0.082	0.086	0.089	0.067	0.072	0.096	0.096
S347	misopates	orontium	0.142	0.093	0.089	0.076	0.086	0.107	0.077	0.089	0.069	0.077	0.087	0.098	0.142	0.142	0.134	0.091	0.133	0.041	0.09	0.107	0.104	0.08	0.081	0.133	0.096	0.085	0.086	0.088	0.087	0.074	0.087	0.073	0.086	0.07	0.071	0.074	0.117	0.137	0.059	0.094	0.081	0.088	0.092	0.068	0.071	0.097	0.098
S348	molinia	caerulea	0.16	0.141	0.143	0.147	0.143	0.146	0.142	0.138	0.142	0.154	0.141	0.149	0.034	0.047	0.042	0.136	0.043	0.136	0.146	0.13	0.12	0.137	0.137	0.043	0.16	0.141	0.147	0.149	0.148	0.141	0.156	0.146	0.154	0.153	0.152	0.154	0.113	0.044	0.152	0.149	0.149	0.149	0.144	0.155	0.14	0.153	0.132
S349	muscari	comosum	0.145	0.121	0.119	0.111	0.09	0.087	0.087	0.093	0.097	0.109	0.118	0.112	0.132	0.127	0.119	0.11	0.124	0.106	0.118	0.093	0.047	0.09	0.091	0.12	0.119	0.109	0.103	0.12	0.118	0.124	0.121	0.112	0.104	0.11	0.102	0.111	0.048	0.122	0.105	0.121	0.106	0.121	0.122	0.111	0.106	0.113	0.09
S350	myosotis	stricta	0.153	0.119	0.115	0.1	0.105	0.131	0.101	0.113	0.086	0.101	0.11	0.117	0.153	0.148	0.146	0.11	0.145	0.081	0.114	0.12	0.123	0.102	0.102	0.145	0.116	0.107	0.111	0.105	0.104	0.027	0.115	0.094	0.11	0.097	0.094	0.099	0.133	0.149	0.091	0.122	0.105	0.107	0.109	0.088	0.097	0.119	0.117
S351	myosurus	minimus	0.148	0.113	0.115	0.111	0.044	0.12	0.051	0.054	0.086	0.1	0.103	0.117	0.165	0.154	0.155	0.111	0.155	0.099	0.121	0.124	0.121	0.101	0.102	0.154	0.122	0.112	0.101	0.115	0.113	0.112	0.112	0.104	0.048	0.1	0.098	0.111	0.125	0.154	0.098	0.125	0.049	0.122	0.116	0.11	0.104	0.113	0.1
S352	myriophyllum	verticillatum	0.148	0.098	0.094	0.09	0.088	0.094	0.08	0.087	0.072	0.087	0.092	0.092	0.15	0.144	0.141	0.087	0.145	0.083	0.08	0.118	0.101	0.068	0.068	0.139	0.111	0.074	0.086	0.094	0.092	0.103	0.091	0.086	0.091	0.083	0.078	0.091	0.118	0.145	0.076	0.085	0.09	0.094	0.095	0.09	0.081	0.095	0.093
S353	najas	marina	0.141	0.133	0.131	0.125	0.106	0.098	0.108	0.105	0.111	0.131	0.129	0.14	0.142	0.138	0.137	0.125	0.14	0.116	0.135	0.082	0.106	0.109	0.111	0.142	0.136	0.126	0.13	0.129	0.129	0.138	0.123	0.118	0.116	0.121	0.125	0.122	0.104	0.14	0.12	0.142	0.115	0.119	0.128	0.129	0.109	0.133	0.115
S354	nardus	stricta	0.159	0.154	0.153	0.132	0.143	0.144	0.145	0.144	0.131	0.145	0.15	0.14	0.033	0.035	0.037	0.148	0.037	0.139	0.14	0.136	0.121	0.137	0.138	0.036	0.151	0.14	0.145	0.139	0.14	0.145	0.16	0.134	0.159	0.142	0.14	0.135	0.124	0.036	0.141	0.143	0.153	0.14	0.143	0.14	0.137	0.152	0.129
S355	nasturtium	officinale	0.162	0.103	0.098	0.101	0.109	0.116	0.103	0.111	0.094	0.101	0.093	0.107	0.146	0.153	0.141	0.088	0.148	0.09	0.096	0.12	0.114	0.09	0.091	0.147	0.119	0.086	0.093	0.103	0.102	0.115	0.11	0.095	0.114	0.101	0.1	0.098	0.128	0.145	0.096	0.103	0.114	0.016	0.01	0.099	0.09	0.107	0.11
S356	nepeta	faassenii	0.148	0.107	0.107	0.097	0.105	0.123	0.099	0.103	0.089	0.097	0.107	0.114	0.144	0.147	0.142	0.106	0.139	0.043	0.111	0.117	0.115	0.099	0.099	0.145	0.118	0.099	0.104	0.107	0.105	0.093	0.109	0.095	0.1	0.094	0.09	0.098	0.124	0.143	0.081	0.121	0.103	0.098	0.103	0.091	0.088	0.107	0.11
S357	neslia	paniculata	0.156	0.096	0.09	0.102	0.098	0.111	0.094	0.101	0.09	0.09	0.087	0.103	0.142	0.148	0.135	0.079	0.144	0.087	0.093	0.119	0.106	0.082	0.082	0.141	0.117	0.085	0.092	0.097	0.096	0.109	0.1	0.086	0.102	0.094	0.091	0.097	0.12	0.139	0.093	0.1	0.102	0.006	0.005	0.098	0.084	0.11	0.106
S358	nigella	damascena	0.151	0.098	0.097	0.107	0.04	0.11	0.037	0.045	0.074	0.091	0.09	0.11	0.155	0.153	0.152	0.098	0.152	0.095	0.11	0.117	0.111	0.09	0.09	0.151	0.113	0.1	0.101	0.108	0.107	0.108	0.108	0.097	0.047	0.087	0.085	0.105	0.116	0.153	0.081	0.118	0.045	0.109	0.108	0.1	0.088	0.107	0.103
S359	nonea	stenosolen	0.153	0.11	0.106	0.099	0.103	0.131	0.095	0.106	0.083	0.097	0.104	0.113	0.148	0.146	0.142	0.1	0.143	0.081	0.114	0.118	0.118	0.101	0.101	0.14	0.115	0.099	0.109	0.11	0.109	0.015	0.104	0.09	0.109	0.092	0.093	0.096	0.128	0.143	0.092	0.125	0.097	0.103	0.107	0.09	0.087	0.116	0.122
S360	nuphar	variegata	0.139	0.103	0.104	0.108	0.092	0.09	0.089	0.098	0.096	0.106	0.105	0.129	0.146	0.143	0.138	0.107	0.143	0.101	0.126	0.116	0.099	0.093	0.094	0.143	0.126	0.111	0.115	0.124	0.122	0.121	0.119	0.112	0.099	0.105	0.102	0.107	0.106	0.143	0.103	0.133	0.101	0.113	0.109	0.106	0.094	0.117	0.089
S361	nymphaea	alba	0.136	0.107	0.106	0.109	0.091	0.088	0.088	0.095	0.092	0.108	0.106	0.125	0.141	0.135	0.131	0.104	0.133	0.107	0.123	0.114	0.097	0.096	0.096	0.137	0.122	0.106	0.111	0.117	0.115	0.123	0.125	0.108	0.096	0.107	0.103	0.109	0.104	0.138	0.101	0.132	0.1	0.117	0.11	0.107	0.095	0.115	0.085
S362	nymphoides	peltata	0.136	0.107	0.103	0.062	0.091	0.11	0.083	0.09	0.065	0.073	0.1	0.105	0.144	0.14	0.137	0.089	0.142	0.072	0.097	0.119	0.109	0.077	0.078	0.135	0.117	0.089	0.092	0.092	0.091	0.096	0.092	0.078	0.088	0.069	0.067	0.064	0.128	0.14	0.063	0.102	0.093	0.101	0.105	0.061	0.079	0.099	0.097
S363	oenanthe	javanica	0.137	0.095	0.092	0.063	0.089	0.102	0.075	0.088	0.048	0.013	0.088	0.086	0.151	0.148	0.142	0.091	0.146	0.069	0.087	0.134	0.106	0.075	0.076	0.138	0.115	0.077	0.074	0.086	0.087	0.102	0.076	0.075	0.083	0.013	0.009	0.061	0.121	0.144	0.009	0.094	0.088	0.096	0.1	0.057	0.073	0.096	0.09
S364	oenothera	rosea	0.156	0.086	0.084	0.091	0.09	0.113	0.08	0.092	0.084	0.093	0.078	0.085	0.144	0.143	0.134	0.083	0.139	0.086	0.083	0.12	0.107	0.07	0.07	0.137	0.109	0.08	0.088	0.091	0.091	0.101	0.107	0.088	0.092	0.088	0.087	0.089	0.121	0.137	0.08	0.092	0.096	0.095	0.096	0.089	0.091	0.1	0.104
S365	omphalodes	verna	0.146	0.114	0.109	0.099	0.101	0.129	0.095	0.107	0.086	0.095	0.107	0.112	0.145	0.143	0.138	0.105	0.139	0.076	0.119	0.12	0.115	0.102	0.102	0.136	0.115	0.1	0.104	0.102	0.101	0.026	0.11	0.09	0.108	0.093	0.09	0.098	0.125	0.139	0.092	0.127	0.097	0.103	0.104	0.09	0.092	0.12	0.116
S366	ononis	spinosa	0.154	0.116	0.112	0.097	0.11	0.115	0.102	0.105	0.085	0.09	0.105	0.092	0.152	0.152	0.143	0.105	0.15	0.096	0.097	0.122	0.117	0.085	0.086	0.144	0.103	0.077	0.061	0.101	0.099	0.116	0.112	0.098	0.111	0.093	0.087	0.1	0.129	0.15	0.082	0.102	0.113	0.096	0.1	0.099	0.101	0.105	0.108
S367	ophioglossum	vulgatum	0.193	0.235	0.233	0.216	0.218	0.215	0.228	0.222	0.217	0.229	0.233	0.193	0.222	0.221	0.217	0.218	0.222	0.223	0.203	0.209	0.221	0.2	0.201	0.221	0.223	0.199	0.213	0.228	0.228	0.221	0.226	0.217	0.231	0.222	0.223	0.22	0.233	0.218	0.225	0.211	0.225	0.231	0.233	0.216	0.227	0.221	0.212
S368	ophrys	apifera	0.142	0.115	0.113	0.114	0.097	0.085	0.097	0.1	0.086	0.101	0.116	0.118	0.127	0.123	0.118	0.109	0.121	0.115	0.117	0.095	0.058	0.091	0.092	0.118	0.13	0.103	0.106	0.113	0.113	0.127	0.111	0.11	0.106	0.102	0.094	0.114	0.068	0.122	0.098	0.124	0.106	0.118	0.116	0.109	0.102	0.134	0.091
S369	orchis	quadripunctata	0.143	0.106	0.105	0.107	0.092	0.083	0.094	0.097	0.077	0.1	0.102	0.113	0.122	0.12	0.11	0.105	0.115	0.106	0.111	0.094	0.064	0.088	0.088	0.114	0.122	0.097	0.1	0.1	0.099	0.12	0.109	0.098	0.103	0.099	0.095	0.107	0.071	0.118	0.094	0.121	0.1	0.11	0.107	0.104	0.097	0.112	0.078
S370	origanum	vulgare	0.145	0.104	0.103	0.09	0.092	0.114	0.091	0.096	0.076	0.084	0.101	0.105	0.145	0.143	0.139	0.103	0.135	0.038	0.1	0.118	0.111	0.095	0.096	0.135	0.114	0.096	0.097	0.101	0.1	0.088	0.106	0.088	0.092	0.082	0.078	0.091	0.118	0.141	0.072	0.102	0.092	0.101	0.101	0.087	0.091	0.103	0.102
S371	ornithogalum	nutans	0.142	0.115	0.115	0.112	0.089	0.076	0.082	0.088	0.092	0.105	0.113	0.109	0.116	0.111	0.104	0.106	0.108	0.108	0.113	0.088	0.04	0.089	0.09	0.106	0.118	0.099	0.104	0.105	0.104	0.112	0.114	0.106	0.099	0.102	0.099	0.112	0.043	0.11	0.098	0.119	0.1	0.117	0.114	0.114	0.095	0.114	0.081
S372	orobanche	pubescens	0.196	0.148	0.14	0.133	0.143	0.161	0.14	0.153	0.12	0.136	0.142	0.154	0.182	0.181	0.176	0.142	0.174	0.097	0.143	0.158	0.144	0.133	0.133	0.18	0.159	0.141	0.148	0.142	0.141	0.135	0.137	0.131	0.14	0.126	0.129	0.134	0.156	0.174	0.126	0.157	0.141	0.151	0.151	0.133	0.124	0.154	0.152
S373	orthilia	secunda	0.173	0.127	0.121	0.119	0.12	0.125	0.104	0.117	0.09	0.1	0.118	0.123	0.169	0.156	0.157	0.123	0.155	0.108	0.115	0.141	0.137	0.099	0.1	0.15	0.147	0.112	0.11	0.112	0.11	0.126	0.077	0.101	0.115	0.104	0.091	0.124	0.151	0.164	0.085	0.116	0.112	0.113	0.115	0.105	0.071	0.142	0.125
S374	oxalis	acetosella	0.131	0.086	0.082	0.097	0.093	0.108	0.079	0.091	0.074	0.083	0.084	0.082	0.147	0.145	0.135	0.083	0.145	0.083	0.08	0.117	0.102	0.047	0.048	0.133	0.113	0.059	0.063	0.096	0.095	0.104	0.094	0.083	0.093	0.081	0.076	0.098	0.12	0.14	0.072	0.087	0.094	0.094	0.096	0.086	0.078	0.091	0.101
S375	oxytropis	anertii	0.148	0.117	0.112	0.108	0.114	0.121	0.102	0.107	0.1	0.106	0.108	0.097	0.157	0.16	0.152	0.106	0.158	0.117	0.085	0.128	0.117	0.084	0.084	0.154	0.122	0.088	0.065	0.12	0.119	0.119	0.122	0.107	0.116	0.106	0.098	0.111	0.13	0.158	0.096	0.089	0.116	0.105	0.105	0.104	0.102	0.118	0.109
S376	paeonia	humilis	0.155	0.098	0.094	0.08	0.086	0.11	0.075	0.088	0.074	0.082	0.092	0.086	0.158	0.16	0.144	0.097	0.155	0.086	0.093	0.131	0.108	0.074	0.074	0.151	0.109	0.08	0.083	0.108	0.107	0.108	0.1	0.085	0.087	0.076	0.076	0.081	0.126	0.155	0.082	0.108	0.093	0.109	0.109	0.075	0.083	0.103	0.098
S377	panicum	miliaceum	0.165	0.152	0.155	0.146	0.141	0.151	0.143	0.142	0.142	0.155	0.145	0.157	0.046	0.044	0.046	0.146	0.042	0.141	0.147	0.136	0.123	0.147	0.148	0.041	0.163	0.154	0.152	0.154	0.152	0.145	0.164	0.149	0.151	0.15	0.153	0.149	0.116	0.046	0.145	0.146	0.147	0.158	0.155	0.156	0.147	0.152	0.14
S378	papaver	rhoeas	0.146	0.111	0.106	0.092	0.064	0.099	0.065	0.071	0.08	0.092	0.096	0.103	0.145	0.141	0.135	0.096	0.136	0.093	0.098	0.1	0.103	0.087	0.088	0.136	0.103	0.098	0.098	0.092	0.092	0.102	0.101	0.081	0.074	0.091	0.087	0.094	0.108	0.138	0.081	0.1	0.077	0.098	0.1	0.097	0.089	0.102	0.092
S379	parietaria	debilis	0.147	0.094	0.092	0.103	0.1	0.108	0.095	0.102	0.082	0.09	0.091	0.073	0.155	0.154	0.144	0.084	0.148	0.093	0.073	0.124	0.112	0.063	0.064	0.146	0.122	0.059	0.076	0.106	0.104	0.111	0.097	0.095	0.104	0.086	0.087	0.101	0.122	0.148	0.083	0.081	0.106	0.101	0.098	0.095	0.085	0.104	0.104
S380	parnassia	palustris	0.152	0.102	0.097	0.1	0.095	0.107	0.091	0.1	0.082	0.096	0.094	0.101	0.153	0.149	0.145	0.096	0.151	0.1	0.101	0.127	0.101	0.071	0.072	0.15	0.121	0.083	0.089	0.096	0.092	0.109	0.105	0.087	0.099	0.092	0.093	0.1	0.115	0.15	0.086	0.113	0.097	0.105	0.107	0.097	0.083	0.115	0.107
S381	parthenocissus	quinquefolia	0.141	0.08	0.079	0.078	0.08	0.09	0.07	0.084	0.057	0.065	0.077	0.08	0.142	0.148	0.137	0.074	0.147	0.068	0.083	0.116	0.094	0.061	0.062	0.142	0.111	0.064	0.07	0.092	0.09	0.093	0.082	0.08	0.08	0.066	0.062	0.08	0.108	0.14	0.061	0.092	0.084	0.075	0.073	0.07	0.068	0.092	0.084
S382	pedicularis	coronata	0.146	0.099	0.096	0.082	0.087	0.109	0.085	0.092	0.068	0.076	0.093	0.103	0.143	0.139	0.135	0.095	0.133	0.04	0.097	0.113	0.103	0.082	0.083	0.139	0.106	0.095	0.093	0.093	0.091	0.079	0.094	0.081	0.082	0.073	0.071	0.084	0.118	0.137	0.067	0.106	0.079	0.091	0.093	0.08	0.075	0.099	0.093
S383	peplis	portula	0.148	0.092	0.09	0.092	0.09	0.107	0.082	0.082	0.083	0.087	0.087	0.099	0.145	0.142	0.135	0.084	0.138	0.077	0.101	0.105	0.109	0.079	0.079	0.14	0.11	0.085	0.089	0.097	0.096	0.106	0.1	0.087	0.088	0.086	0.085	0.092	0.116	0.14	0.079	0.108	0.085	0.093	0.091	0.089	0.089	0.099	0.091
S384	persicaria	lapathifolia	0.167	0.124	0.122	0.103	0.115	0.127	0.111	0.115	0.104	0.109	0.114	0.11	0.155	0.157	0.149	0.117	0.159	0.103	0.117	0.128	0.116	0.098	0.098	0.154	0.116	0.104	0.108	0.114	0.112	0.122	0.133	0.102	0.122	0.113	0.104	0.106	0.135	0.151	0.103	0.124	0.123	0.106	0.098	0.096	0.116	0.11	0.118
S385	peucedanum	galbanum	0.133	0.098	0.096	0.065	0.083	0.103	0.07	0.086	0.05	0.01	0.091	0.093	0.149	0.142	0.139	0.093	0.145	0.074	0.091	0.128	0.108	0.075	0.076	0.138	0.114	0.08	0.078	0.083	0.083	0.096	0.079	0.075	0.08	0.009	0.007	0.066	0.125	0.142	0.006	0.098	0.085	0.099	0.098	0.059	0.071	0.098	0.09
S386	phacelia	tanacetifolia	0.143	0.099	0.096	0.079	0.092	0.111	0.084	0.098	0.069	0.073	0.095	0.108	0.146	0.142	0.139	0.096	0.138	0.066	0.1	0.11	0.112	0.082	0.082	0.138	0.102	0.089	0.095	0.088	0.087	0.059	0.088	0.076	0.096	0.067	0.069	0.077	0.123	0.14	0.068	0.107	0.089	0.094	0.099	0.077	0.079	0.108	0.099
S387	phalaris	arundinacea	0.158	0.142	0.144	0.134	0.136	0.138	0.135	0.136	0.132	0.146	0.141	0.144	0.022	0.017	0.007	0.141	0.014	0.134	0.137	0.135	0.114	0.135	0.135	0.009	0.148	0.136	0.142	0.134	0.132	0.134	0.153	0.13	0.148	0.144	0.142	0.138	0.118	0.012	0.142	0.14	0.144	0.136	0.137	0.144	0.131	0.143	0.128
S388	phegopteris	connectilis	0.202	0.236	0.239	0.245	0.229	0.234	0.236	0.235	0.222	0.233	0.236	0.224	0.24	0.241	0.236	0.236	0.24	0.235	0.223	0.238	0.221	0.221	0.222	0.238	0.243	0.227	0.23	0.232	0.233	0.242	0.237	0.224	0.23	0.221	0.226	0.251	0.239	0.233	0.233	0.23	0.236	0.245	0.247	0.242	0.232	0.246	0.235
S389	philadelphus	californicus	0.136	0.088	0.084	0.077	0.082	0.098	0.066	0.076	0.053	0.06	0.08	0.088	0.145	0.145	0.131	0.084	0.139	0.072	0.089	0.123	0.097	0.063	0.064	0.132	0.104	0.066	0.072	0.087	0.087	0.095	0.077	0.078	0.077	0.062	0.053	0.078	0.113	0.138	0.055	0.098	0.084	0.087	0.089	0.06	0.066	0.091	0.085
S390	phleum	pratense	0.159	0.148	0.15	0.135	0.132	0.145	0.134	0.133	0.129	0.143	0.144	0.153	0.022	0.015	0.014	0.142	0.012	0.136	0.142	0.135	0.116	0.138	0.138	0.009	0.151	0.143	0.141	0.136	0.135	0.139	0.152	0.134	0.144	0.139	0.14	0.138	0.118	0.017	0.138	0.142	0.139	0.144	0.145	0.143	0.135	0.143	0.134
S391	phlomis	fruticosa	0.137	0.104	0.099	0.087	0.089	0.101	0.088	0.096	0.074	0.085	0.099	0.102	0.145	0.144	0.138	0.099	0.14	0.033	0.098	0.111	0.111	0.084	0.085	0.14	0.108	0.091	0.091	0.094	0.093	0.086	0.096	0.079	0.086	0.081	0.077	0.092	0.12	0.141	0.073	0.108	0.093	0.094	0.094	0.077	0.079	0.101	0.096
S392	phragmites	australis	0.161	0.146	0.15	0.147	0.147	0.149	0.146	0.142	0.148	0.161	0.147	0.149	0.041	0.049	0.046	0.141	0.044	0.138	0.148	0.132	0.123	0.145	0.146	0.046	0.165	0.144	0.149	0.155	0.154	0.141	0.163	0.147	0.158	0.159	0.158	0.152	0.119	0.045	0.154	0.15	0.154	0.151	0.15	0.155	0.145	0.155	0.136
S393	phyllitis	scolopendrium	0.214	0.24	0.24	0.237	0.238	0.228	0.243	0.238	0.227	0.229	0.241	0.243	0.227	0.232	0.228	0.241	0.229	0.227	0.234	0.237	0.226	0.228	0.229	0.229	0.256	0.236	0.235	0.233	0.231	0.245	0.233	0.231	0.238	0.225	0.226	0.237	0.243	0.222	0.228	0.233	0.241	0.235	0.233	0.237	0.228	0.247	0.237
S394	physalis	alkekengi	0.149	0.11	0.111	0.095	0.1	0.126	0.092	0.104	0.074	0.08	0.108	0.096	0.148	0.141	0.139	0.1	0.138	0.075	0.095	0.116	0.119	0.095	0.095	0.137	0.12	0.084	0.092	0.097	0.094	0.087	0.102	0.093	0.1	0.078	0.078	0.097	0.127	0.143	0.075	0.101	0.096	0.102	0.101	0.084	0.083	0.105	0.116
S395	physocarpus	malvaceus	0.136	0.089	0.084	0.089	0.095	0.102	0.085	0.096	0.064	0.078	0.083	0.053	0.145	0.142	0.133	0.07	0.139	0.08	0.049	0.112	0.103	0.048	0.048	0.139	0.104	0.019	0.057	0.093	0.091	0.099	0.091	0.083	0.093	0.072	0.071	0.089	0.113	0.139	0.067	0.06	0.093	0.084	0.084	0.077	0.076	0.093	0.099
S396	phyteuma	spicatum	0.147	0.111	0.105	0.088	0.104	0.117	0.094	0.108	0.082	0.088	0.104	0.114	0.169	0.159	0.15	0.1	0.157	0.095	0.108	0.137	0.118	0.082	0.083	0.151	0.134	0.095	0.103	0.107	0.106	0.113	0.107	0.094	0.102	0.091	0.085	0.088	0.138	0.156	0.08	0.111	0.113	0.106	0.099	0.072	0.083	0.119	0.111
S397	picea	abies	0.026	0.154	0.153	0.145	0.142	0.141	0.148	0.141	0.137	0.139	0.151	0.149	0.158	0.161	0.149	0.146	0.155	0.141	0.15	0.152	0.142	0.125	0.126	0.154	0.17	0.134	0.148	0.152	0.149	0.156	0.16	0.138	0.148	0.141	0.135	0.145	0.15	0.155	0.137	0.159	0.153	0.165	0.159	0.135	0.14	0.155	0.122
S398	picris	echioides	0.145	0.092	0.091	0.03	0.088	0.104	0.078	0.095	0.059	0.062	0.087	0.09	0.144	0.138	0.134	0.086	0.138	0.074	0.085	0.122	0.109	0.074	0.074	0.133	0.103	0.084	0.077	0.085	0.084	0.089	0.084	0.072	0.091	0.054	0.057	0.032	0.13	0.136	0.049	0.09	0.092	0.094	0.096	0.03	0.072	0.091	0.1
S399	pimpinella	saxifraga	0.135	0.1	0.099	0.067	0.085	0.099	0.072	0.086	0.052	0.015	0.096	0.086	0.148	0.144	0.138	0.093	0.147	0.078	0.095	0.128	0.106	0.076	0.076	0.138	0.115	0.076	0.076	0.091	0.091	0.096	0.088	0.081	0.085	0.017	0.011	0.07	0.122	0.142	0.016	0.1	0.088	0.103	0.103	0.057	0.074	0.101	0.088
S400	pinguicula	caerulea	0.143	0.094	0.091	0.081	0.096	0.112	0.087	0.097	0.077	0.085	0.089	0.105	0.14	0.137	0.13	0.093	0.131	0.048	0.095	0.109	0.113	0.086	0.086	0.134	0.112	0.089	0.091	0.093	0.092	0.095	0.104	0.079	0.097	0.079	0.08	0.082	0.123	0.131	0.073	0.104	0.091	0.096	0.097	0.081	0.079	0.101	0.101
S401	pinus	mugo	0.032	0.169	0.166	0.147	0.152	0.146	0.154	0.152	0.14	0.144	0.165	0.159	0.163	0.165	0.155	0.16	0.157	0.147	0.156	0.154	0.149	0.139	0.14	0.157	0.173	0.147	0.157	0.161	0.161	0.164	0.167	0.147	0.152	0.145	0.139	0.148	0.152	0.161	0.141	0.164	0.158	0.163	0.161	0.14	0.147	0.163	0.126
S402	plantago	lanceolata	0.154	0.116	0.113	0.096	0.102	0.125	0.101	0.107	0.097	0.099	0.108	0.119	0.158	0.149	0.151	0.113	0.146	0.064	0.107	0.129	0.126	0.105	0.105	0.15	0.121	0.113	0.114	0.117	0.115	0.098	0.112	0.102	0.103	0.092	0.096	0.096	0.14	0.151	0.087	0.112	0.106	0.116	0.115	0.089	0.096	0.122	0.122
S403	platanthera	micrantha	0.142	0.116	0.113	0.114	0.096	0.084	0.096	0.1	0.091	0.105	0.116	0.119	0.124	0.122	0.114	0.109	0.118	0.113	0.118	0.087	0.06	0.094	0.095	0.117	0.127	0.108	0.108	0.11	0.109	0.121	0.113	0.106	0.104	0.105	0.099	0.114	0.065	0.121	0.099	0.124	0.105	0.113	0.111	0.109	0.097	0.13	0.088
S404	pleurospermum	camtschaticum	0.137	0.09	0.087	0.065	0.08	0.097	0.068	0.085	0.045	0.017	0.084	0.091	0.152	0.148	0.143	0.086	0.147	0.067	0.091	0.129	0.103	0.07	0.071	0.139	0.111	0.073	0.073	0.08	0.081	0.097	0.074	0.071	0.077	0.014	0.011	0.063	0.118	0.144	0.011	0.099	0.081	0.095	0.099	0.058	0.07	0.094	0.091
S405	poa	trivialis	0.154	0.147	0.145	0.132	0.134	0.137	0.131	0.136	0.128	0.142	0.142	0.145	0.025	0.018	0.016	0.14	0.016	0.134	0.137	0.139	0.115	0.137	0.138	0.007	0.15	0.14	0.145	0.138	0.137	0.139	0.153	0.129	0.144	0.138	0.137	0.135	0.117	0.017	0.136	0.137	0.142	0.143	0.145	0.144	0.139	0.145	0.132
S406	polemonium	reptans	0.128	0.085	0.08	0.078	0.077	0.1	0.073	0.083	0.054	0.068	0.079	0.086	0.134	0.134	0.124	0.085	0.129	0.078	0.083	0.111	0.098	0.062	0.062	0.129	0.103	0.069	0.074	0.068	0.067	0.09	0.069	0.059	0.083	0.067	0.062	0.077	0.11	0.133	0.059	0.094	0.081	0.077	0.078	0.069	0.05	0.093	0.092
S407	polycnemum	majus	0.154	0.118	0.113	0.095	0.087	0.111	0.081	0.094	0.088	0.102	0.107	0.104	0.135	0.137	0.128	0.1	0.134	0.082	0.094	0.112	0.104	0.083	0.084	0.13	0.047	0.095	0.094	0.106	0.105	0.106	0.112	0.096	0.098	0.094	0.095	0.093	0.121	0.136	0.087	0.098	0.098	0.096	0.102	0.099	0.098	0.062	0.11
S408	polygala	comosa	0.136	0.086	0.086	0.093	0.1	0.106	0.088	0.093	0.085	0.09	0.081	0.085	0.149	0.144	0.14	0.078	0.148	0.093	0.08	0.114	0.107	0.062	0.063	0.147	0.114	0.062	0.055	0.099	0.095	0.103	0.104	0.091	0.108	0.091	0.086	0.094	0.121	0.145	0.078	0.082	0.104	0.083	0.086	0.083	0.077	0.099	0.102
S409	polygonatum	odoratum	0.147	0.111	0.111	0.113	0.091	0.079	0.088	0.09	0.097	0.11	0.11	0.116	0.117	0.117	0.109	0.106	0.112	0.106	0.12	0.086	0.043	0.094	0.095	0.111	0.119	0.111	0.108	0.115	0.114	0.116	0.116	0.109	0.1	0.107	0.103	0.113	0.043	0.111	0.101	0.123	0.104	0.117	0.114	0.116	0.098	0.116	0.088
S410	polygonatum	inflatum	0.148	0.112	0.111	0.115	0.092	0.08	0.09	0.092	0.097	0.112	0.111	0.115	0.117	0.117	0.109	0.107	0.112	0.108	0.12	0.086	0.044	0.096	0.097	0.111	0.118	0.11	0.108	0.115	0.113	0.115	0.115	0.109	0.102	0.109	0.105	0.114	0.043	0.112	0.102	0.122	0.104	0.116	0.113	0.117	0.097	0.118	0.09
S411	polygonum	aviculare	0.16	0.129	0.126	0.107	0.124	0.124	0.116	0.124	0.107	0.114	0.119	0.115	0.149	0.152	0.144	0.118	0.154	0.113	0.116	0.133	0.121	0.102	0.103	0.154	0.114	0.109	0.113	0.118	0.119	0.133	0.135	0.115	0.13	0.118	0.11	0.107	0.135	0.151	0.11	0.124	0.131	0.115	0.11	0.109	0.109	0.109	0.117
S412	polypodium	vulgare	0.214	0.232	0.232	0.217	0.22	0.214	0.223	0.214	0.211	0.213	0.231	0.211	0.239	0.233	0.231	0.222	0.234	0.215	0.208	0.211	0.207	0.209	0.21	0.235	0.229	0.204	0.214	0.219	0.219	0.223	0.228	0.218	0.215	0.209	0.208	0.218	0.229	0.229	0.213	0.213	0.221	0.23	0.234	0.217	0.216	0.242	0.219
S413	polystichum	lonchitis	0.215	0.251	0.253	0.244	0.237	0.237	0.245	0.243	0.234	0.238	0.25	0.235	0.249	0.247	0.247	0.244	0.247	0.236	0.234	0.243	0.224	0.23	0.231	0.248	0.253	0.235	0.241	0.249	0.249	0.25	0.244	0.238	0.237	0.23	0.232	0.248	0.245	0.238	0.237	0.237	0.244	0.256	0.255	0.251	0.246	0.265	0.239
S414	populus	alba	0.125	0.082	0.08	0.086	0.082	0.103	0.087	0.09	0.07	0.08	0.079	0.077	0.146	0.138	0.13	0.078	0.138	0.082	0.083	0.119	0.102	0.058	0.059	0.137	0.121	0.062	0.067	0.087	0.086	0.106	0.102	0.081	0.094	0.077	0.075	0.086	0.111	0.138	0.07	0.09	0.091	0.081	0.082	0.083	0.079	0.102	0.086
S415	potamogeton	alpinus	0.153	0.129	0.127	0.126	0.109	0.097	0.112	0.109	0.105	0.115	0.125	0.124	0.131	0.128	0.125	0.12	0.129	0.12	0.122	0.093	0.097	0.106	0.107	0.128	0.133	0.114	0.122	0.111	0.109	0.137	0.131	0.112	0.114	0.115	0.112	0.125	0.106	0.13	0.109	0.125	0.122	0.114	0.112	0.117	0.104	0.126	0.1
S416	potamogeton	perfoliatus	0.154	0.129	0.126	0.126	0.111	0.098	0.113	0.111	0.104	0.116	0.124	0.125	0.132	0.127	0.124	0.12	0.128	0.116	0.122	0.095	0.096	0.106	0.106	0.126	0.132	0.115	0.121	0.111	0.109	0.137	0.13	0.112	0.116	0.115	0.111	0.124	0.108	0.128	0.11	0.126	0.122	0.116	0.114	0.117	0.105	0.125	0.099
S417	potentilla	anglica	0.154	0.099	0.098	0.088	0.108	0.122	0.104	0.113	0.085	0.093	0.094	0.038	0.153	0.153	0.143	0.091	0.15	0.1	0.036	0.13	0.118	0.065	0.065	0.149	0.114	0.056	0.076	0.102	0.101	0.117	0.104	0.099	0.112	0.087	0.087	0.089	0.128	0.149	0.086	0.046	0.112	0.103	0.101	0.087	0.092	0.105	0.107
S418	primula	veris	0.144	0.102	0.1	0.084	0.097	0.117	0.088	0.094	0.073	0.082	0.092	0.094	0.141	0.139	0.126	0.09	0.135	0.082	0.093	0.124	0.107	0.079	0.08	0.128	0.105	0.087	0.087	0.051	0.049	0.103	0.081	0.037	0.095	0.08	0.076	0.086	0.118	0.135	0.074	0.101	0.101	0.085	0.087	0.082	0.07	0.099	0.102
S419	prunella	grandiflora	0.14	0.1	0.1	0.09	0.092	0.114	0.089	0.094	0.074	0.089	0.097	0.109	0.137	0.134	0.131	0.101	0.132	0.037	0.1	0.114	0.107	0.088	0.088	0.135	0.116	0.093	0.094	0.099	0.097	0.084	0.104	0.084	0.091	0.087	0.084	0.093	0.117	0.134	0.076	0.11	0.088	0.096	0.098	0.084	0.086	0.097	0.1
S420	prunus	cerasifera	0.142	0.1	0.096	0.091	0.105	0.104	0.088	0.099	0.072	0.079	0.096	0.051	0.141	0.141	0.132	0.082	0.142	0.082	0.059	0.119	0.106	0.052	0.052	0.135	0.115	0.026	0.063	0.097	0.095	0.108	0.095	0.087	0.097	0.08	0.077	0.092	0.118	0.137	0.075	0.066	0.099	0.088	0.09	0.081	0.087	0.095	0.096
S421	pteridium	aquilinum	0.21	0.225	0.232	0.229	0.222	0.224	0.231	0.233	0.221	0.227	0.226	0.215	0.243	0.239	0.232	0.221	0.239	0.228	0.217	0.228	0.215	0.211	0.212	0.237	0.251	0.218	0.224	0.232	0.233	0.23	0.232	0.22	0.225	0.216	0.221	0.231	0.234	0.231	0.224	0.223	0.228	0.239	0.235	0.23	0.224	0.243	0.225
S422	puccinellia	distans	0.159	0.147	0.148	0.14	0.141	0.142	0.139	0.143	0.136	0.149	0.141	0.149	0.031	0.025	0.022	0.144	0.023	0.142	0.14	0.137	0.118	0.141	0.141	0.018	0.149	0.143	0.147	0.142	0.139	0.138	0.159	0.136	0.153	0.146	0.146	0.142	0.122	0.024	0.144	0.143	0.148	0.145	0.146	0.151	0.138	0.147	0.137
S423	pulicaria	scabra	0.131	0.106	0.102	0.03	0.081	0.117	0.077	0.089	0.057	0.065	0.095	0.095	0.134	0.134	0.13	0.093	0.132	0.077	0.098	0.131	0.104	0.072	0.072	0.132	0.103	0.087	0.085	0.081	0.08	0.095	0.095	0.071	0.085	0.063	0.059	0.03	0.128	0.131	0.06	0.111	0.083	0.104	0.098	0.037	0.074	0.101	0.102
S424	pulmonaria	obscura	0.155	0.116	0.112	0.103	0.104	0.134	0.1	0.109	0.084	0.101	0.11	0.119	0.151	0.145	0.146	0.104	0.143	0.085	0.12	0.124	0.121	0.107	0.107	0.144	0.121	0.103	0.109	0.116	0.115	0.017	0.109	0.095	0.112	0.097	0.095	0.101	0.13	0.147	0.097	0.131	0.097	0.11	0.112	0.094	0.092	0.121	0.127
S425	pulsatilla	cernua	0.149	0.107	0.107	0.109	0.038	0.11	0.041	0.046	0.081	0.088	0.103	0.112	0.164	0.159	0.155	0.097	0.157	0.089	0.122	0.123	0.109	0.095	0.096	0.151	0.118	0.105	0.101	0.107	0.107	0.115	0.109	0.101	0.01	0.092	0.086	0.11	0.119	0.157	0.087	0.126	0.049	0.114	0.106	0.096	0.09	0.106	0.097
S426	pyrola	rotundifolia	0.161	0.106	0.101	0.103	0.111	0.119	0.098	0.111	0.083	0.087	0.102	0.11	0.172	0.159	0.159	0.111	0.161	0.092	0.104	0.13	0.126	0.084	0.085	0.156	0.134	0.1	0.102	0.101	0.099	0.115	0.069	0.089	0.11	0.088	0.081	0.109	0.142	0.165	0.075	0.107	0.104	0.109	0.106	0.092	0.064	0.126	0.119
S427	pyrus	communis	0.135	0.1	0.094	0.093	0.106	0.109	0.089	0.1	0.074	0.085	0.094	0.058	0.15	0.148	0.136	0.085	0.145	0.086	0.059	0.121	0.111	0.057	0.058	0.139	0.113	0.006	0.064	0.099	0.098	0.11	0.102	0.092	0.105	0.082	0.078	0.093	0.125	0.142	0.078	0.067	0.106	0.094	0.092	0.081	0.085	0.1	0.101
S428	quercus	robur	0.129	0.088	0.082	0.092	0.097	0.109	0.085	0.095	0.075	0.089	0.085	0.073	0.148	0.146	0.137	0.08	0.147	0.092	0.07	0.122	0.101	0.03	0.031	0.144	0.118	0.059	0.067	0.102	0.1	0.117	0.097	0.095	0.099	0.089	0.081	0.096	0.12	0.145	0.081	0.079	0.103	0.098	0.096	0.081	0.082	0.1	0.1
S429	quercus	rubra	0.133	0.085	0.08	0.093	0.099	0.107	0.087	0.097	0.076	0.086	0.084	0.074	0.151	0.147	0.14	0.079	0.146	0.092	0.071	0.123	0.102	0.031	0.03	0.144	0.119	0.064	0.068	0.1	0.098	0.114	0.097	0.093	0.101	0.088	0.081	0.097	0.12	0.146	0.081	0.079	0.105	0.097	0.094	0.081	0.082	0.103	0.101
S430	ranunculus	flammula	0.146	0.113	0.111	0.111	0.036	0.111	0.039	0.044	0.08	0.095	0.1	0.117	0.157	0.147	0.145	0.108	0.146	0.097	0.125	0.118	0.112	0.097	0.097	0.142	0.117	0.107	0.099	0.108	0.107	0.113	0.107	0.101	0.043	0.094	0.091	0.109	0.115	0.147	0.087	0.126	0.045	0.119	0.117	0.107	0.097	0.108	0.098
S431	ranunculus	repens	0.14	0.105	0.104	0.099	0.039	0.103	0.036	0.043	0.075	0.085	0.097	0.115	0.152	0.147	0.14	0.102	0.144	0.091	0.122	0.119	0.106	0.086	0.087	0.139	0.109	0.102	0.098	0.106	0.105	0.112	0.099	0.095	0.043	0.085	0.081	0.098	0.108	0.142	0.081	0.124	0.048	0.118	0.115	0.102	0.097	0.103	0.088
S432	rapistrum	rugosum	0.148	0.092	0.088	0.099	0.1	0.108	0.094	0.103	0.085	0.092	0.084	0.099	0.142	0.148	0.135	0.081	0.142	0.093	0.093	0.117	0.108	0.08	0.081	0.14	0.117	0.079	0.087	0.096	0.096	0.113	0.105	0.085	0.105	0.094	0.091	0.098	0.122	0.139	0.092	0.1	0.102	0.038	0.029	0.099	0.089	0.104	0.099
S433	reseda	luteola	0.153	0.094	0.09	0.103	0.097	0.112	0.097	0.101	0.088	0.098	0.085	0.098	0.148	0.149	0.136	0.08	0.142	0.09	0.088	0.119	0.105	0.079	0.08	0.14	0.119	0.087	0.087	0.1	0.099	0.111	0.102	0.094	0.103	0.097	0.096	0.104	0.12	0.141	0.095	0.096	0.102	0.044	0.047	0.107	0.092	0.103	0.108
S434	fallopia	japonica	0.152	0.117	0.116	0.099	0.118	0.116	0.106	0.115	0.107	0.109	0.109	0.109	0.149	0.148	0.141	0.109	0.153	0.102	0.112	0.126	0.114	0.096	0.097	0.149	0.108	0.106	0.105	0.112	0.111	0.128	0.131	0.107	0.124	0.112	0.104	0.1	0.128	0.147	0.102	0.115	0.125	0.104	0.101	0.098	0.103	0.104	0.112
S435	reynoutria	japonica	0.136	0.09	0.087	0.1	0.097	0.102	0.088	0.095	0.075	0.079	0.089	0.061	0.151	0.151	0.14	0.078	0.149	0.088	0.072	0.123	0.104	0.052	0.052	0.148	0.118	0.049	0.065	0.099	0.098	0.104	0.101	0.09	0.1	0.077	0.077	0.101	0.117	0.147	0.074	0.081	0.099	0.095	0.094	0.083	0.083	0.095	0.099
S436	rhinanthus	minor	0.146	0.105	0.1	0.084	0.09	0.112	0.081	0.094	0.076	0.083	0.096	0.103	0.147	0.142	0.139	0.091	0.139	0.047	0.096	0.114	0.115	0.081	0.081	0.144	0.109	0.094	0.097	0.088	0.086	0.091	0.098	0.081	0.088	0.076	0.08	0.086	0.12	0.143	0.073	0.107	0.091	0.095	0.097	0.079	0.071	0.099	0.1
S437	rhynchospora	alba	0.147	0.148	0.147	0.137	0.14	0.122	0.139	0.136	0.136	0.146	0.147	0.136	0.122	0.126	0.116	0.141	0.118	0.137	0.135	0.104	0.108	0.124	0.124	0.12	0.146	0.124	0.139	0.139	0.135	0.129	0.154	0.131	0.145	0.142	0.141	0.136	0.107	0.117	0.137	0.134	0.146	0.137	0.127	0.14	0.137	0.15	0.127
S438	ribes	aureum	0.137	0.076	0.076	0.076	0.068	0.082	0.06	0.07	0.057	0.059	0.071	0.073	0.141	0.137	0.131	0.069	0.133	0.076	0.075	0.107	0.089	0.055	0.056	0.13	0.103	0.064	0.064	0.088	0.087	0.093	0.073	0.072	0.071	0.059	0.056	0.081	0.106	0.132	0.054	0.083	0.072	0.08	0.08	0.071	0.061	0.089	0.084
S439	robinia	pseudoacacia	0.142	0.102	0.096	0.1	0.1	0.118	0.095	0.097	0.085	0.092	0.093	0.078	0.154	0.153	0.144	0.089	0.152	0.093	0.086	0.131	0.115	0.067	0.069	0.149	0.119	0.069	0.043	0.112	0.108	0.117	0.108	0.103	0.104	0.093	0.086	0.102	0.125	0.148	0.081	0.095	0.109	0.096	0.1	0.093	0.096	0.107	0.098
S440	rorippa	sylvestris	0.159	0.105	0.101	0.101	0.11	0.119	0.108	0.115	0.095	0.102	0.094	0.109	0.148	0.154	0.144	0.09	0.15	0.094	0.098	0.127	0.119	0.092	0.093	0.149	0.127	0.086	0.097	0.106	0.104	0.118	0.115	0.098	0.116	0.105	0.101	0.099	0.134	0.148	0.1	0.107	0.118	0.02	0.016	0.102	0.097	0.112	0.114
S441	rosa	woodsii	0.145	0.091	0.089	0.091	0.101	0.109	0.093	0.099	0.076	0.088	0.088	0.027	0.148	0.147	0.137	0.079	0.144	0.09	0.034	0.12	0.107	0.054	0.055	0.142	0.113	0.044	0.07	0.099	0.097	0.106	0.095	0.088	0.105	0.087	0.082	0.095	0.12	0.142	0.081	0.041	0.103	0.095	0.093	0.085	0.085	0.102	0.096
S442	rubus	idaeus	0.146	0.094	0.091	0.093	0.1	0.115	0.093	0.101	0.078	0.085	0.089	0.038	0.156	0.154	0.142	0.083	0.15	0.093	0.044	0.125	0.112	0.055	0.056	0.149	0.118	0.039	0.069	0.094	0.093	0.11	0.094	0.091	0.104	0.086	0.082	0.097	0.121	0.15	0.079	0.051	0.103	0.099	0.099	0.088	0.081	0.102	0.095
S443	rudbeckia	hirta	0.145	0.108	0.106	0.037	0.098	0.114	0.088	0.099	0.07	0.07	0.102	0.098	0.147	0.141	0.139	0.095	0.142	0.076	0.098	0.129	0.116	0.079	0.079	0.139	0.105	0.088	0.089	0.092	0.091	0.094	0.099	0.078	0.094	0.065	0.064	0.037	0.136	0.139	0.065	0.106	0.098	0.097	0.101	0.034	0.082	0.102	0.103
S444	rumex	obtusifolius	0.165	0.122	0.119	0.11	0.122	0.122	0.112	0.124	0.106	0.117	0.111	0.115	0.161	0.163	0.155	0.119	0.165	0.109	0.111	0.138	0.124	0.097	0.101	0.158	0.112	0.105	0.109	0.123	0.116	0.127	0.127	0.114	0.128	0.115	0.11	0.104	0.141	0.161	0.102	0.114	0.129	0.104	0.098	0.106	0.105	0.109	0.111
S445	ruta	graveolens	0.149	0.071	0.069	0.093	0.088	0.113	0.086	0.098	0.083	0.092	0.062	0.095	0.147	0.144	0.14	0.05	0.142	0.091	0.09	0.124	0.106	0.082	0.083	0.14	0.117	0.088	0.089	0.094	0.094	0.103	0.106	0.089	0.096	0.088	0.086	0.092	0.119	0.144	0.076	0.095	0.093	0.101	0.098	0.097	0.089	0.105	0.116
S446	sagina	procumbens	0.163	0.116	0.113	0.103	0.101	0.12	0.098	0.106	0.095	0.103	0.107	0.109	0.142	0.148	0.142	0.106	0.149	0.09	0.116	0.123	0.113	0.095	0.096	0.142	0.073	0.105	0.099	0.111	0.11	0.12	0.12	0.108	0.1	0.1	0.098	0.102	0.128	0.148	0.092	0.116	0.108	0.113	0.109	0.1	0.11	0.046	0.118
S447	sagittaria	sagittifolia	0.152	0.144	0.14	0.139	0.12	0.112	0.123	0.121	0.129	0.143	0.143	0.139	0.155	0.156	0.148	0.126	0.154	0.134	0.141	0.05	0.113	0.12	0.121	0.151	0.146	0.14	0.143	0.137	0.137	0.128	0.143	0.132	0.13	0.142	0.142	0.141	0.104	0.15	0.139	0.141	0.135	0.13	0.126	0.143	0.125	0.144	0.117
S448	salicornia	dolichostachya	0.16	0.12	0.117	0.105	0.106	0.115	0.097	0.102	0.096	0.113	0.113	0.108	0.15	0.151	0.145	0.107	0.147	0.098	0.109	0.117	0.123	0.095	0.096	0.148	0.068	0.094	0.097	0.116	0.116	0.114	0.123	0.103	0.114	0.108	0.109	0.109	0.137	0.154	0.102	0.114	0.111	0.109	0.111	0.102	0.104	0.069	0.12
S449	salix	triandra	0.128	0.085	0.083	0.09	0.085	0.106	0.087	0.09	0.068	0.082	0.08	0.08	0.148	0.139	0.136	0.076	0.14	0.087	0.087	0.116	0.105	0.067	0.067	0.142	0.125	0.064	0.075	0.091	0.089	0.108	0.106	0.081	0.093	0.077	0.076	0.09	0.114	0.143	0.072	0.096	0.092	0.091	0.093	0.086	0.087	0.104	0.097
S450	salsola	kali	0.155	0.118	0.114	0.096	0.096	0.1	0.084	0.093	0.089	0.099	0.11	0.112	0.143	0.144	0.135	0.103	0.138	0.09	0.106	0.12	0.116	0.089	0.09	0.136	0.062	0.097	0.098	0.1	0.099	0.119	0.115	0.093	0.1	0.095	0.098	0.099	0.129	0.144	0.091	0.109	0.101	0.112	0.116	0.097	0.1	0.06	0.109
S451	salvia	pratensis	0.147	0.106	0.106	0.092	0.091	0.112	0.088	0.095	0.076	0.085	0.102	0.105	0.144	0.142	0.138	0.102	0.135	0.041	0.101	0.115	0.11	0.095	0.096	0.136	0.114	0.097	0.102	0.101	0.101	0.086	0.108	0.086	0.091	0.083	0.081	0.094	0.117	0.14	0.073	0.103	0.092	0.101	0.1	0.089	0.093	0.102	0.099
S452	sambucus	racemosa	0.135	0.093	0.09	0.062	0.07	0.09	0.065	0.072	0.018	0.042	0.09	0.082	0.133	0.129	0.125	0.079	0.13	0.063	0.085	0.114	0.097	0.067	0.067	0.123	0.105	0.065	0.068	0.083	0.082	0.083	0.074	0.072	0.073	0.043	0.038	0.062	0.106	0.13	0.042	0.091	0.068	0.083	0.084	0.051	0.064	0.092	0.077
S453	samolus	valerandi	0.14	0.104	0.099	0.084	0.098	0.11	0.086	0.097	0.076	0.082	0.091	0.099	0.149	0.146	0.137	0.094	0.143	0.081	0.095	0.116	0.113	0.078	0.081	0.139	0.116	0.085	0.093	0.061	0.057	0.102	0.086	0.054	0.095	0.077	0.074	0.081	0.122	0.144	0.073	0.106	0.105	0.092	0.098	0.085	0.067	0.11	0.093
S454	sanguisorba	officinalis	0.153	0.102	0.099	0.097	0.108	0.122	0.103	0.107	0.086	0.092	0.096	0.024	0.154	0.149	0.138	0.089	0.145	0.097	0.049	0.135	0.111	0.064	0.065	0.144	0.118	0.052	0.081	0.105	0.103	0.116	0.106	0.099	0.11	0.094	0.087	0.101	0.124	0.144	0.085	0.06	0.109	0.108	0.105	0.1	0.096	0.106	0.106
S455	sanicula	europaea	0.138	0.099	0.096	0.065	0.083	0.101	0.074	0.086	0.041	0.033	0.09	0.091	0.146	0.148	0.142	0.087	0.149	0.069	0.09	0.121	0.112	0.073	0.074	0.143	0.111	0.071	0.074	0.087	0.087	0.093	0.08	0.072	0.079	0.032	0.028	0.063	0.12	0.147	0.031	0.096	0.086	0.089	0.093	0.053	0.069	0.1	0.082
S456	saponaria	officinalis	0.156	0.119	0.115	0.101	0.092	0.119	0.09	0.1	0.09	0.103	0.111	0.109	0.146	0.146	0.139	0.108	0.147	0.088	0.114	0.121	0.113	0.091	0.091	0.141	0.075	0.097	0.095	0.117	0.116	0.117	0.123	0.111	0.097	0.1	0.097	0.1	0.129	0.148	0.09	0.115	0.098	0.114	0.115	0.097	0.109	0.045	0.117
S457	cytisus	scoparius	0.14	0.103	0.095	0.095	0.099	0.119	0.094	0.097	0.079	0.083	0.091	0.086	0.156	0.144	0.143	0.091	0.148	0.083	0.085	0.115	0.108	0.066	0.067	0.147	0.11	0.069	0.04	0.098	0.097	0.105	0.099	0.09	0.103	0.082	0.077	0.097	0.122	0.148	0.07	0.093	0.105	0.094	0.102	0.082	0.078	0.1	0.102
S458	saxifraga	oppositifolia	0.145	0.087	0.086	0.091	0.087	0.109	0.087	0.093	0.06	0.087	0.082	0.092	0.151	0.143	0.14	0.085	0.144	0.089	0.088	0.119	0.104	0.07	0.071	0.141	0.116	0.078	0.083	0.1	0.098	0.105	0.088	0.084	0.092	0.083	0.079	0.091	0.116	0.146	0.073	0.099	0.089	0.096	0.092	0.085	0.076	0.101	0.101
S459	scabiosa	nitens	0.138	0.091	0.084	0.084	0.075	0.104	0.074	0.084	0.049	0.067	0.085	0.097	0.149	0.141	0.137	0.088	0.141	0.071	0.089	0.12	0.103	0.068	0.069	0.138	0.107	0.074	0.077	0.08	0.08	0.099	0.087	0.077	0.074	0.063	0.059	0.083	0.117	0.146	0.056	0.099	0.081	0.089	0.092	0.07	0.065	0.097	0.097
S460	sceptridium	multifidum	0.199	0.216	0.223	0.207	0.224	0.217	0.224	0.22	0.213	0.207	0.221	0.207	0.23	0.226	0.23	0.213	0.228	0.219	0.193	0.21	0.218	0.193	0.194	0.23	0.215	0.201	0.207	0.225	0.226	0.214	0.214	0.214	0.222	0.206	0.2	0.213	0.233	0.23	0.212	0.203	0.225	0.224	0.233	0.204	0.205	0.222	0.213
S461	scheuchzeria	palustris	0.15	0.111	0.106	0.115	0.099	0.084	0.098	0.094	0.089	0.101	0.111	0.12	0.129	0.126	0.117	0.103	0.127	0.103	0.12	0.07	0.083	0.091	0.092	0.127	0.127	0.106	0.106	0.106	0.105	0.129	0.107	0.101	0.108	0.108	0.099	0.114	0.082	0.126	0.101	0.122	0.107	0.102	0.105	0.104	0.084	0.119	0.082
S462	schoenoplectus	tabernaemontani	0.144	0.148	0.145	0.136	0.141	0.119	0.14	0.137	0.132	0.142	0.148	0.132	0.125	0.123	0.115	0.137	0.119	0.134	0.133	0.107	0.098	0.116	0.117	0.117	0.14	0.123	0.138	0.131	0.13	0.131	0.144	0.123	0.142	0.14	0.136	0.134	0.104	0.117	0.134	0.132	0.149	0.133	0.123	0.144	0.135	0.154	0.126
S463	schoenus	nigricans	0.139	0.14	0.14	0.136	0.131	0.111	0.131	0.128	0.129	0.135	0.14	0.129	0.121	0.125	0.113	0.131	0.118	0.127	0.127	0.098	0.095	0.114	0.114	0.118	0.14	0.118	0.13	0.133	0.13	0.122	0.143	0.127	0.135	0.138	0.133	0.138	0.096	0.115	0.133	0.128	0.139	0.135	0.12	0.138	0.126	0.14	0.111
S464	scilla	scilloides	0.143	0.12	0.121	0.119	0.092	0.083	0.085	0.093	0.1	0.112	0.12	0.121	0.123	0.12	0.111	0.11	0.117	0.114	0.126	0.092	0.045	0.091	0.091	0.115	0.125	0.11	0.11	0.118	0.117	0.118	0.123	0.116	0.105	0.111	0.104	0.119	0.047	0.117	0.105	0.126	0.106	0.119	0.114	0.115	0.102	0.123	0.084
S465	scirpus	sylvaticus	0.14	0.137	0.138	0.133	0.131	0.114	0.134	0.132	0.127	0.137	0.137	0.135	0.118	0.118	0.115	0.132	0.115	0.131	0.131	0.099	0.091	0.112	0.113	0.116	0.138	0.124	0.135	0.129	0.126	0.126	0.138	0.124	0.137	0.134	0.132	0.129	0.098	0.115	0.127	0.128	0.141	0.132	0.121	0.139	0.126	0.145	0.121
S466	scleranthus	annuus	0.154	0.114	0.107	0.102	0.104	0.121	0.097	0.105	0.095	0.103	0.104	0.099	0.15	0.15	0.142	0.099	0.148	0.088	0.103	0.126	0.117	0.089	0.09	0.14	0.076	0.094	0.093	0.109	0.108	0.118	0.115	0.103	0.1	0.1	0.095	0.104	0.133	0.15	0.093	0.106	0.108	0.11	0.111	0.099	0.107	0.027	0.115
S467	scrophularia	scorodonia	0.146	0.101	0.096	0.085	0.092	0.118	0.09	0.101	0.074	0.08	0.095	0.107	0.15	0.149	0.145	0.102	0.142	0.042	0.097	0.12	0.117	0.09	0.091	0.143	0.113	0.096	0.095	0.098	0.097	0.086	0.1	0.085	0.092	0.073	0.075	0.086	0.129	0.145	0.067	0.1	0.09	0.1	0.098	0.08	0.079	0.103	0.11
S468	scutellaria	galericulata	0.138	0.098	0.096	0.078	0.087	0.106	0.083	0.096	0.07	0.076	0.091	0.101	0.141	0.134	0.134	0.091	0.134	0.027	0.096	0.109	0.104	0.084	0.084	0.133	0.107	0.087	0.086	0.095	0.093	0.083	0.093	0.085	0.085	0.071	0.071	0.081	0.118	0.137	0.062	0.1	0.089	0.094	0.094	0.073	0.079	0.091	0.1
S469	sedum	rubrotinctum	0.146	0.096	0.093	0.089	0.088	0.109	0.08	0.092	0.072	0.09	0.088	0.095	0.134	0.137	0.129	0.095	0.132	0.085	0.087	0.12	0.1	0.076	0.077	0.129	0.104	0.076	0.093	0.1	0.099	0.095	0.098	0.087	0.093	0.088	0.083	0.088	0.115	0.133	0.078	0.094	0.09	0.087	0.086	0.087	0.085	0.103	0.102
S470	selaginella	selaginoides	0.24	0.282	0.276	0.259	0.265	0.237	0.264	0.259	0.256	0.259	0.268	0.274	0.275	0.266	0.265	0.27	0.267	0.263	0.261	0.253	0.254	0.243	0.244	0.27	0.258	0.261	0.259	0.262	0.262	0.274	0.276	0.255	0.267	0.255	0.259	0.26	0.273	0.272	0.252	0.263	0.276	0.272	0.269	0.258	0.264	0.252	0.256
S471	senecio	vulgaris	0.143	0.105	0.102	0.041	0.095	0.115	0.091	0.097	0.064	0.075	0.094	0.091	0.143	0.138	0.133	0.092	0.138	0.086	0.087	0.118	0.109	0.075	0.075	0.138	0.106	0.086	0.08	0.089	0.088	0.094	0.101	0.082	0.1	0.073	0.069	0.04	0.126	0.136	0.068	0.095	0.102	0.096	0.1	0.036	0.081	0.099	0.097
S472	sesleria	caerulea	0.157	0.143	0.145	0.134	0.139	0.142	0.137	0.141	0.134	0.147	0.141	0.147	0.02	0.011	0.008	0.14	0.008	0.136	0.141	0.137	0.116	0.137	0.137	0.007	0.152	0.141	0.146	0.137	0.135	0.138	0.154	0.131	0.151	0.145	0.143	0.138	0.118	0.012	0.142	0.144	0.145	0.143	0.144	0.144	0.136	0.146	0.131
S473	setaria	verticillata	0.165	0.151	0.153	0.15	0.145	0.146	0.148	0.146	0.146	0.159	0.145	0.161	0.044	0.051	0.05	0.144	0.047	0.142	0.147	0.133	0.121	0.146	0.146	0.048	0.163	0.153	0.155	0.154	0.153	0.145	0.166	0.15	0.155	0.155	0.157	0.154	0.114	0.05	0.148	0.146	0.153	0.152	0.15	0.158	0.145	0.157	0.14
S474	sherardia	arvensis	0.16	0.133	0.131	0.115	0.121	0.136	0.109	0.122	0.095	0.095	0.126	0.107	0.168	0.166	0.162	0.118	0.163	0.098	0.106	0.135	0.136	0.106	0.107	0.159	0.132	0.105	0.113	0.114	0.113	0.115	0.114	0.107	0.121	0.094	0.092	0.113	0.15	0.161	0.092	0.108	0.127	0.119	0.117	0.105	0.102	0.128	0.129
S475	silene	noctiflora	0.156	0.12	0.114	0.1	0.101	0.123	0.097	0.107	0.094	0.101	0.113	0.104	0.153	0.151	0.145	0.107	0.148	0.085	0.107	0.125	0.116	0.095	0.096	0.143	0.077	0.102	0.099	0.111	0.11	0.113	0.116	0.104	0.102	0.1	0.096	0.102	0.132	0.153	0.089	0.112	0.104	0.115	0.113	0.098	0.107	0.041	0.117
S476	sinapis	alba	0.149	0.091	0.087	0.095	0.1	0.113	0.094	0.103	0.081	0.092	0.084	0.1	0.14	0.149	0.137	0.079	0.142	0.086	0.091	0.123	0.108	0.081	0.081	0.142	0.122	0.079	0.084	0.1	0.099	0.102	0.106	0.088	0.102	0.091	0.087	0.092	0.121	0.14	0.085	0.101	0.104	0.028	0.029	0.09	0.086	0.103	0.106
S477	sisymbriu	officinale	0.16	0.1	0.096	0.1	0.109	0.12	0.105	0.111	0.095	0.098	0.093	0.104	0.15	0.155	0.144	0.089	0.151	0.092	0.096	0.119	0.115	0.087	0.088	0.149	0.126	0.088	0.088	0.106	0.105	0.111	0.109	0.096	0.113	0.1	0.097	0.098	0.129	0.146	0.096	0.103	0.114	0.022	0.019	0.098	0.096	0.111	0.11
S478	sium	serra	0.135	0.096	0.093	0.064	0.093	0.104	0.078	0.088	0.052	0.014	0.091	0.087	0.15	0.15	0.141	0.091	0.148	0.068	0.092	0.134	0.105	0.076	0.076	0.139	0.118	0.08	0.073	0.089	0.09	0.103	0.079	0.076	0.088	0.017	0.01	0.064	0.119	0.143	0.015	0.097	0.093	0.096	0.099	0.056	0.073	0.1	0.089
S479	solanum	tuberosum	0.16	0.116	0.115	0.098	0.103	0.127	0.095	0.107	0.079	0.084	0.113	0.106	0.155	0.147	0.146	0.106	0.145	0.081	0.104	0.125	0.122	0.102	0.102	0.144	0.125	0.095	0.103	0.101	0.1	0.091	0.104	0.097	0.1	0.081	0.082	0.1	0.127	0.15	0.08	0.109	0.098	0.115	0.109	0.093	0.087	0.106	0.123
S480	soldanella	montana	0.153	0.115	0.116	0.093	0.1	0.118	0.101	0.107	0.084	0.1	0.108	0.111	0.152	0.144	0.137	0.107	0.141	0.098	0.11	0.129	0.115	0.094	0.096	0.139	0.12	0.102	0.103	0.063	0.061	0.104	0.1	0.055	0.102	0.092	0.09	0.093	0.127	0.144	0.083	0.121	0.106	0.1	0.097	0.094	0.079	0.121	0.117
S481	solidag	gigantea	0.135	0.096	0.094	0.035	0.094	0.106	0.083	0.095	0.059	0.063	0.091	0.08	0.135	0.137	0.127	0.085	0.136	0.076	0.084	0.119	0.11	0.065	0.066	0.132	0.108	0.071	0.073	0.082	0.081	0.095	0.093	0.068	0.093	0.059	0.056	0.035	0.126	0.133	0.056	0.094	0.098	0.089	0.09	0.022	0.07	0.097	0.09
S482	sonchus	oleraceus	0.136	0.096	0.094	0.028	0.091	0.108	0.083	0.098	0.057	0.059	0.088	0.085	0.143	0.14	0.136	0.087	0.142	0.078	0.079	0.122	0.109	0.067	0.068	0.14	0.107	0.08	0.078	0.085	0.082	0.088	0.084	0.075	0.093	0.057	0.054	0.029	0.128	0.139	0.05	0.09	0.098	0.093	0.095	0.022	0.065	0.095	0.092
S483	sorbus	scopulina	0.139	0.098	0.095	0.094	0.102	0.108	0.092	0.101	0.071	0.084	0.091	0.06	0.147	0.145	0.138	0.085	0.145	0.084	0.057	0.12	0.11	0.056	0.057	0.143	0.112	0.006	0.064	0.098	0.097	0.106	0.1	0.092	0.102	0.08	0.079	0.093	0.124	0.143	0.074	0.066	0.102	0.093	0.091	0.084	0.081	0.099	0.1
S484	sparganium	eurycarpum	0.135	0.115	0.113	0.107	0.094	0.086	0.097	0.098	0.095	0.107	0.115	0.109	0.101	0.102	0.091	0.106	0.093	0.104	0.114	0.088	0.062	0.096	0.096	0.095	0.128	0.1	0.107	0.104	0.102	0.119	0.117	0.097	0.108	0.107	0.104	0.109	0.067	0.095	0.097	0.112	0.107	0.111	0.107	0.108	0.097	0.11	0.086
S485	spergula	arvensis	0.151	0.116	0.111	0.095	0.095	0.119	0.086	0.098	0.086	0.094	0.108	0.1	0.145	0.145	0.136	0.101	0.143	0.083	0.103	0.122	0.109	0.089	0.09	0.136	0.072	0.095	0.091	0.109	0.108	0.112	0.113	0.102	0.093	0.09	0.088	0.091	0.127	0.144	0.082	0.108	0.098	0.112	0.113	0.092	0.106	0.036	0.109
S486	spergularia	bocconei	0.151	0.121	0.115	0.1	0.098	0.123	0.099	0.104	0.091	0.102	0.11	0.108	0.14	0.138	0.131	0.108	0.138	0.088	0.107	0.121	0.106	0.096	0.097	0.131	0.077	0.102	0.1	0.107	0.107	0.113	0.119	0.101	0.096	0.095	0.096	0.097	0.127	0.139	0.09	0.114	0.104	0.111	0.111	0.101	0.105	0.045	0.117
S487	spirodela	polyrhiza	0.129	0.12	0.118	0.108	0.094	0.082	0.094	0.097	0.095	0.106	0.117	0.113	0.127	0.123	0.115	0.109	0.118	0.1	0.116	0.075	0.074	0.099	0.1	0.116	0.121	0.098	0.115	0.111	0.11	0.115	0.118	0.101	0.098	0.105	0.101	0.11	0.08	0.118	0.098	0.126	0.105	0.109	0.106	0.113	0.103	0.115	0.083
S488	stachys	sylvatica	0.139	0.104	0.1	0.085	0.097	0.103	0.093	0.101	0.078	0.082	0.101	0.107	0.145	0.141	0.134	0.098	0.137	0.03	0.099	0.119	0.108	0.088	0.089	0.139	0.115	0.093	0.093	0.097	0.095	0.091	0.099	0.084	0.092	0.081	0.078	0.09	0.122	0.138	0.074	0.107	0.096	0.097	0.097	0.08	0.084	0.099	0.098
S489	staphylea	bumalda	0.135	0.072	0.07	0.079	0.081	0.093	0.077	0.085	0.055	0.067	0.071	0.073	0.14	0.136	0.127	0.073	0.133	0.071	0.069	0.116	0.099	0.05	0.051	0.13	0.108	0.06	0.057	0.079	0.078	0.09	0.081	0.074	0.085	0.067	0.061	0.08	0.112	0.134	0.057	0.081	0.083	0.079	0.079	0.071	0.065	0.088	0.083
S490	stellaria	alsine	0.154	0.123	0.118	0.104	0.103	0.123	0.101	0.108	0.089	0.112	0.114	0.109	0.145	0.143	0.137	0.104	0.141	0.09	0.112	0.125	0.115	0.102	0.103	0.137	0.078	0.106	0.108	0.116	0.115	0.115	0.121	0.109	0.098	0.107	0.107	0.102	0.131	0.143	0.102	0.115	0.106	0.119	0.112	0.106	0.111	0.05	0.121
S491	viscaria	vulgaris	0.138	0.087	0.084	0.071	0.079	0.104	0.073	0.084	0.061	0.067	0.082	0.094	0.141	0.139	0.135	0.082	0.135	0.04	0.092	0.108	0.101	0.074	0.075	0.14	0.101	0.081	0.083	0.088	0.086	0.075	0.086	0.072	0.077	0.063	0.064	0.072	0.116	0.136	0.057	0.103	0.076	0.082	0.082	0.065	0.063	0.095	0.092
S492	stipa	dregeana	0.162	0.144	0.146	0.139	0.143	0.143	0.143	0.146	0.133	0.148	0.144	0.141	0.041	0.038	0.039	0.14	0.039	0.136	0.141	0.139	0.122	0.138	0.139	0.037	0.157	0.133	0.139	0.143	0.141	0.14	0.16	0.137	0.157	0.145	0.146	0.144	0.122	0.043	0.14	0.14	0.151	0.143	0.139	0.142	0.137	0.156	0.134
S493	streptopus	amplexifolius	0.135	0.11	0.105	0.116	0.093	0.072	0.094	0.098	0.094	0.103	0.11	0.12	0.125	0.125	0.117	0.106	0.124	0.104	0.116	0.088	0.069	0.085	0.086	0.12	0.134	0.108	0.112	0.111	0.111	0.126	0.11	0.106	0.107	0.102	0.099	0.115	0.072	0.121	0.103	0.119	0.111	0.11	0.11	0.113	0.095	0.122	0.074
S494	suaeda	crassifolia	0.16	0.125	0.121	0.101	0.104	0.113	0.097	0.103	0.095	0.109	0.116	0.11	0.147	0.152	0.143	0.108	0.145	0.095	0.11	0.115	0.123	0.095	0.096	0.144	0.061	0.093	0.097	0.114	0.114	0.113	0.125	0.105	0.112	0.106	0.105	0.105	0.134	0.152	0.102	0.113	0.111	0.111	0.114	0.1	0.107	0.073	0.123
S495	symphoricarpos	albus	0.138	0.093	0.091	0.08	0.084	0.112	0.079	0.088	0.047	0.063	0.092	0.088	0.144	0.142	0.134	0.09	0.139	0.069	0.087	0.125	0.105	0.072	0.072	0.133	0.114	0.075	0.08	0.081	0.081	0.091	0.086	0.074	0.08	0.063	0.054	0.081	0.119	0.141	0.054	0.092	0.086	0.088	0.092	0.065	0.069	0.096	0.093
S496	symphytum	armeniacum	0.156	0.116	0.112	0.1	0.104	0.135	0.098	0.109	0.088	0.1	0.109	0.119	0.153	0.15	0.147	0.104	0.148	0.082	0.122	0.123	0.121	0.104	0.104	0.145	0.113	0.105	0.112	0.111	0.11	0.013	0.111	0.094	0.11	0.095	0.094	0.097	0.133	0.148	0.093	0.134	0.098	0.107	0.111	0.091	0.093	0.12	0.125
S497	syringa	vulgaris	0.138	0.087	0.084	0.071	0.079	0.104	0.073	0.084	0.061	0.067	0.082	0.094	0.141	0.139	0.135	0.082	0.135	0.04	0.092	0.108	0.101	0.074	0.075	0.14	0.101	0.081	0.083	0.088	0.086	0.075	0.086	0.072	0.077	0.063	0.064	0.072	0.116	0.136	0.057	0.103	0.076	0.082	0.082	0.065	0.063	0.095	0.092
S498	tanacetum	parthenium	0.139	0.104	0.101	0.005	0.094	0.111	0.088	0.101	0.061	0.068	0.092	0.096	0.138	0.136	0.132	0.092	0.133	0.08	0.091	0.122	0.11	0.079	0.08	0.133	0.106	0.087	0.088	0.086	0.085	0.094	0.098	0.077	0.097	0.061	0.063	0.005	0.127	0.134	0.058	0.097	0.099	0.096	0.098	0.033	0.078	0.099	0.097
S499	taraxacum	officinale	0.139	0.1	0.099	0.028	0.09	0.108	0.081	0.096	0.053	0.059	0.091	0.088	0.146	0.144	0.141	0.088	0.145	0.073	0.084	0.124	0.112	0.069	0.069	0.143	0.107	0.078	0.078	0.086	0.084	0.087	0.089	0.077	0.092	0.058	0.055	0.032	0.132	0.144	0.049	0.09	0.096	0.096	0.096	0.023	0.073	0.096	0.094
S500	taxus	baccata	0.087	0.16	0.16	0.155	0.148	0.14	0.154	0.154	0.142	0.144	0.159	0.155	0.161	0.157	0.153	0.151	0.156	0.149	0.156	0.146	0.148	0.138	0.138	0.158	0.176	0.149	0.164	0.16	0.159	0.154	0.157	0.15	0.155	0.145	0.143	0.159	0.146	0.161	0.143	0.155	0.16	0.168	0.159	0.148	0.14	0.171	0.13
S501	teesdalia	nudicaulis	0.162	0.109	0.103	0.11	0.111	0.122	0.105	0.109	0.098	0.105	0.1	0.109	0.154	0.155	0.146	0.089	0.152	0.1	0.107	0.124	0.12	0.091	0.092	0.149	0.129	0.094	0.095	0.105	0.104	0.116	0.11	0.096	0.116	0.104	0.103	0.108	0.136	0.148	0.1	0.11	0.114	0.022	0.021	0.106	0.097	0.118	0.118
S502	teucrium	corodonia	0.139	0.098	0.094	0.084	0.095	0.103	0.086	0.094	0.075	0.08	0.094	0.099	0.149	0.142	0.135	0.091	0.138	0.02	0.097	0.112	0.103	0.081	0.082	0.138	0.106	0.082	0.082	0.092	0.091	0.077	0.098	0.077	0.092	0.079	0.075	0.087	0.114	0.138	0.069	0.105	0.091	0.085	0.088	0.079	0.078	0.098	0.097
S503	thalictrum	minus	0.147	0.092	0.093	0.093	0.034	0.093	0.03	0.039	0.066	0.087	0.088	0.105	0.151	0.146	0.142	0.093	0.142	0.082	0.11	0.108	0.1	0.085	0.086	0.141	0.105	0.091	0.095	0.106	0.105	0.099	0.1	0.089	0.041	0.084	0.081	0.094	0.112	0.143	0.075	0.118	0.02	0.104	0.1	0.09	0.082	0.098	0.093
S504	thelypteris	palustris	0.221	0.247	0.249	0.25	0.233	0.234	0.242	0.242	0.23	0.238	0.247	0.228	0.257	0.254	0.255	0.243	0.254	0.243	0.226	0.242	0.225	0.23	0.231	0.255	0.257	0.236	0.234	0.243	0.243	0.249	0.242	0.234	0.235	0.231	0.235	0.254	0.254	0.249	0.239	0.225	0.239	0.254	0.253	0.253	0.235	0.258	0.241
S505	thesium	fruticosum	0.136	0.088	0.087	0.09	0.098	0.101	0.093	0.1	0.07	0.089	0.083	0.101	0.149	0.147	0.139	0.088	0.145	0.085	0.095	0.128	0.103	0.077	0.078	0.144	0.116	0.089	0.09	0.093	0.094	0.112	0.1	0.087	0.095	0.082	0.083	0.09	0.125	0.142	0.079	0.106	0.097	0.092	0.09	0.087	0.08	0.109	0.105
S506	thlaspi	arvense	0.169	0.103	0.099	0.103	0.108	0.122	0.104	0.111	0.092	0.096	0.094	0.101	0.147	0.147	0.14	0.091	0.145	0.093	0.093	0.124	0.115	0.088	0.089	0.144	0.127	0.092	0.094	0.105	0.103	0.115	0.112	0.094	0.113	0.099	0.096	0.104	0.129	0.141	0.095	0.099	0.11	0.02	0.019	0.101	0.095	0.118	0.113
S507	thymus	alsinoides	0.151	0.107	0.106	0.092	0.093	0.114	0.089	0.096	0.078	0.086	0.101	0.104	0.144	0.142	0.139	0.102	0.136	0.041	0.101	0.118	0.111	0.095	0.096	0.136	0.115	0.094	0.097	0.104	0.102	0.089	0.107	0.09	0.092	0.085	0.083	0.093	0.119	0.141	0.073	0.104	0.091	0.1	0.1	0.09	0.092	0.102	0.104
S508	tilia	hupehensis	0.163	0.081	0.077	0.099	0.099	0.099	0.092	0.104	0.088	0.087	0.078	0.1	0.165	0.163	0.157	0.07	0.159	0.088	0.102	0.134	0.111	0.082	0.082	0.16	0.129	0.088	0.085	0.113	0.112	0.111	0.107	0.094	0.105	0.09	0.084	0.101	0.121	0.16	0.085	0.11	0.104	0.087	0.087	0.096	0.092	0.102	0.107
S509	tofieldia	calyculata	0.159	0.117	0.114	0.124	0.096	0.082	0.096	0.101	0.101	0.11	0.114	0.13	0.147	0.145	0.14	0.112	0.145	0.113	0.129	0.098	0.085	0.102	0.102	0.141	0.134	0.12	0.117	0.118	0.117	0.133	0.123	0.12	0.111	0.115	0.109	0.123	0.088	0.145	0.106	0.133	0.111	0.117	0.122	0.124	0.103	0.121	0.092
S510	torilis	arvensis	0.134	0.106	0.103	0.073	0.091	0.108	0.08	0.094	0.05	0.021	0.099	0.097	0.153	0.15	0.143	0.102	0.15	0.081	0.096	0.134	0.114	0.08	0.081	0.143	0.126	0.083	0.078	0.091	0.091	0.105	0.087	0.082	0.088	0.022	0.017	0.073	0.126	0.149	0.015	0.103	0.093	0.102	0.099	0.065	0.079	0.111	0.089
S511	tragopogon	pratensis	0.136	0.098	0.097	0.036	0.097	0.103	0.087	0.1	0.058	0.066	0.091	0.09	0.139	0.137	0.133	0.086	0.139	0.082	0.084	0.119	0.111	0.072	0.072	0.138	0.111	0.084	0.084	0.09	0.088	0.097	0.092	0.077	0.097	0.064	0.059	0.036	0.132	0.137	0.056	0.092	0.101	0.095	0.099	0.03	0.073	0.1	0.091
S512	trapa	natans	0.158	0.097	0.094	0.097	0.095	0.117	0.088	0.091	0.085	0.094	0.09	0.103	0.15	0.145	0.139	0.086	0.144	0.089	0.099	0.113	0.116	0.08	0.081	0.146	0.117	0.084	0.088	0.098	0.097	0.113	0.109	0.089	0.097	0.091	0.092	0.096	0.13	0.144	0.09	0.108	0.094	0.101	0.097	0.094	0.094	0.104	0.102
S513	trientalis	europaea	0.141	0.096	0.095	0.075	0.087	0.107	0.081	0.089	0.071	0.078	0.089	0.092	0.136	0.133	0.123	0.085	0.132	0.08	0.093	0.117	0.106	0.076	0.077	0.126	0.114	0.081	0.087	0.028	0.029	0.092	0.085	0.042	0.089	0.077	0.072	0.078	0.119	0.128	0.073	0.102	0.094	0.082	0.082	0.077	0.063	0.104	0.094
S514	trifolium	repens	0.157	0.121	0.116	0.109	0.121	0.124	0.113	0.114	0.101	0.104	0.111	0.098	0.154	0.161	0.147	0.108	0.155	0.111	0.105	0.127	0.122	0.089	0.089	0.151	0.115	0.095	0.07	0.11	0.11	0.125	0.125	0.112	0.12	0.108	0.101	0.113	0.13	0.15	0.094	0.105	0.124	0.101	0.097	0.106	0.113	0.12	0.111
S515	triticum	aestivum	0.158	0.145	0.147	0.138	0.142	0.142	0.144	0.146	0.139	0.154	0.142	0.15	0.006	0.026	0.021	0.143	0.023	0.144	0.142	0.133	0.124	0.143	0.143	0.021	0.149	0.143	0.15	0.141	0.141	0.14	0.165	0.138	0.155	0.147	0.148	0.14	0.123	0.021	0.146	0.144	0.153	0.142	0.143	0.148	0.137	0.147	0.136
S516	typha	latifolia	0.14	0.116	0.116	0.112	0.097	0.096	0.092	0.094	0.098	0.109	0.115	0.114	0.115	0.117	0.106	0.114	0.108	0.111	0.119	0.105	0.077	0.095	0.096	0.108	0.134	0.103	0.113	0.105	0.105	0.122	0.116	0.104	0.107	0.105	0.102	0.113	0.083	0.109	0.095	0.12	0.104	0.115	0.116	0.111	0.104	0.117	0.092
S517	ulmus	procera	0.143	0.092	0.091	0.098	0.099	0.129	0.091	0.091	0.082	0.096	0.093	0.077	0.159	0.161	0.149	0.085	0.156	0.088	0.089	0.124	0.11	0.064	0.064	0.151	0.119	0.068	0.072	0.104	0.103	0.12	0.1	0.089	0.1	0.094	0.088	0.101	0.129	0.155	0.091	0.1	0.1	0.095	0.093	0.088	0.083	0.101	0.118
S518	urtica	urens	0.151	0.122	0.121	0.111	0.122	0.129	0.115	0.123	0.1	0.109	0.118	0.084	0.161	0.165	0.157	0.108	0.162	0.11	0.09	0.139	0.12	0.081	0.082	0.162	0.119	0.074	0.096	0.114	0.113	0.123	0.125	0.107	0.126	0.102	0.1	0.111	0.143	0.161	0.099	0.098	0.13	0.11	0.108	0.101	0.106	0.127	0.115
S519	utricularia	biflora	0.153	0.108	0.102	0.086	0.096	0.115	0.092	0.102	0.08	0.081	0.102	0.11	0.146	0.141	0.141	0.102	0.137	0.057	0.104	0.13	0.112	0.09	0.09	0.139	0.116	0.099	0.098	0.101	0.098	0.099	0.089	0.088	0.093	0.075	0.077	0.086	0.123	0.137	0.075	0.111	0.092	0.099	0.107	0.076	0.079	0.1	0.105
S520	vaccinium	myrtillus	0.176	0.124	0.124	0.111	0.115	0.124	0.111	0.121	0.097	0.106	0.117	0.124	0.181	0.177	0.175	0.124	0.179	0.115	0.106	0.137	0.14	0.102	0.102	0.173	0.142	0.108	0.111	0.11	0.109	0.125	0.043	0.109	0.119	0.104	0.101	0.114	0.149	0.183	0.095	0.104	0.121	0.114	0.108	0.105	0.07	0.129	0.121
S521	vaccinium	uliginosum	0.152	0.106	0.104	0.095	0.101	0.111	0.092	0.101	0.079	0.087	0.098	0.105	0.159	0.152	0.148	0.103	0.153	0.095	0.09	0.117	0.114	0.082	0.082	0.146	0.12	0.093	0.095	0.095	0.093	0.103	0.023	0.087	0.101	0.085	0.079	0.098	0.124	0.154	0.077	0.093	0.105	0.095	0.093	0.086	0.048	0.107	0.1
S522	valerianella	locusta	0.154	0.106	0.101	0.082	0.095	0.111	0.091	0.091	0.058	0.079	0.098	0.1	0.144	0.143	0.136	0.098	0.142	0.083	0.093	0.124	0.108	0.082	0.083	0.135	0.123	0.084	0.09	0.097	0.095	0.102	0.091	0.087	0.093	0.076	0.073	0.083	0.127	0.144	0.07	0.101	0.096	0.101	0.106	0.07	0.073	0.104	0.105
S523	veratrum	maackii	0.139	0.127	0.123	0.113	0.094	0.087	0.095	0.099	0.101	0.116	0.123	0.122	0.128	0.125	0.119	0.117	0.121	0.119	0.119	0.092	0.075	0.1	0.1	0.121	0.134	0.118	0.115	0.12	0.12	0.132	0.127	0.119	0.108	0.115	0.112	0.116	0.079	0.124	0.111	0.125	0.111	0.129	0.127	0.116	0.11	0.124	0.091
S524	verbascum	thapsus	0.141	0.094	0.093	0.074	0.087	0.104	0.085	0.096	0.063	0.069	0.091	0.102	0.148	0.144	0.141	0.093	0.138	0.039	0.091	0.116	0.108	0.082	0.083	0.143	0.114	0.087	0.09	0.093	0.091	0.083	0.091	0.076	0.085	0.065	0.065	0.078	0.123	0.144	0.058	0.098	0.084	0.094	0.091	0.072	0.068	0.102	0.098
S525	verbena	officinalis	0.134	0.1	0.096	0.093	0.095	0.11	0.085	0.094	0.072	0.081	0.097	0.103	0.149	0.147	0.139	0.096	0.139	0.04	0.099	0.114	0.109	0.081	0.081	0.137	0.113	0.091	0.092	0.091	0.09	0.081	0.093	0.076	0.091	0.08	0.076	0.096	0.118	0.141	0.07	0.103	0.091	0.09	0.092	0.08	0.075	0.103	0.104
S526	veronica	persica	0.154	0.11	0.107	0.094	0.098	0.119	0.097	0.105	0.083	0.09	0.101	0.12	0.151	0.15	0.148	0.106	0.144	0.057	0.105	0.125	0.119	0.1	0.102	0.145	0.114	0.104	0.109	0.112	0.111	0.087	0.108	0.095	0.095	0.084	0.084	0.093	0.132	0.148	0.079	0.112	0.097	0.111	0.113	0.088	0.092	0.11	0.112
S527	viburnum	opulus	0.13	0.084	0.083	0.061	0.065	0.089	0.059	0.07	0.027	0.044	0.082	0.078	0.134	0.133	0.125	0.078	0.13	0.063	0.082	0.111	0.095	0.062	0.062	0.124	0.101	0.066	0.066	0.08	0.079	0.087	0.072	0.068	0.064	0.046	0.037	0.064	0.107	0.131	0.038	0.09	0.069	0.081	0.081	0.048	0.055	0.091	0.078
S528	vinca	minor	0.139	0.099	0.098	0.089	0.1	0.111	0.087	0.102	0.069	0.075	0.095	0.097	0.148	0.144	0.138	0.092	0.141	0.063	0.096	0.124	0.116	0.084	0.084	0.143	0.108	0.083	0.088	0.095	0.093	0.087	0.1	0.086	0.096	0.071	0.072	0.09	0.132	0.143	0.067	0.104	0.099	0.096	0.101	0.078	0.075	0.1	0.106
S529	vincetoxicum	hirundinaria	0.141	0.094	0.097	0.084	0.096	0.112	0.086	0.101	0.073	0.071	0.096	0.107	0.153	0.15	0.145	0.099	0.148	0.065	0.104	0.121	0.117	0.091	0.092	0.147	0.113	0.09	0.092	0.097	0.096	0.091	0.096	0.088	0.093	0.075	0.071	0.088	0.129	0.148	0.067	0.106	0.098	0.094	0.094	0.076	0.072	0.108	0.101
S530	viola	palustris	0.146	0.1	0.094	0.094	0.109	0.116	0.101	0.106	0.086	0.091	0.093	0.097	0.151	0.16	0.149	0.091	0.16	0.093	0.097	0.122	0.12	0.077	0.078	0.158	0.13	0.087	0.086	0.105	0.104	0.12	0.111	0.097	0.107	0.098	0.086	0.094	0.135	0.158	0.084	0.1	0.108	0.092	0.085	0.089	0.085	0.118	0.096
S531	viscum	album	0.14	0.102	0.098	0.105	0.104	0.112	0.098	0.104	0.079	0.098	0.099	0.118	0.164	0.157	0.152	0.105	0.154	0.1	0.115	0.135	0.12	0.087	0.087	0.159	0.139	0.102	0.099	0.11	0.108	0.13	0.107	0.097	0.106	0.099	0.093	0.11	0.131	0.156	0.095	0.13	0.104	0.115	0.114	0.101	0.088	0.122	0.106
S532	vitis	vinifera	0.135	0.074	0.073	0.08	0.078	0.089	0.071	0.082	0.06	0.069	0.072	0.083	0.137	0.143	0.128	0.071	0.14	0.072	0.084	0.114	0.089	0.059	0.059	0.134	0.108	0.065	0.066	0.093	0.091	0.097	0.084	0.081	0.08	0.072	0.065	0.084	0.107	0.133	0.061	0.095	0.084	0.07	0.068	0.075	0.063	0.09	0.082
S533	vulpia	ciliata	0.162	0.142	0.144	0.136	0.137	0.144	0.138	0.141	0.131	0.144	0.139	0.149	0.025	0.012	0.013	0.141	0.016	0.133	0.138	0.14	0.117	0.137	0.137	0.009	0.145	0.143	0.144	0.139	0.137	0.14	0.156	0.135	0.15	0.14	0.14	0.136	0.121	0.018	0.139	0.139	0.144	0.143	0.146	0.145	0.137	0.142	0.133
S534	woodsia	ilvensis	0.211	0.247	0.248	0.252	0.235	0.241	0.239	0.243	0.229	0.241	0.251	0.229	0.253	0.253	0.251	0.24	0.254	0.246	0.226	0.238	0.231	0.224	0.226	0.252	0.254	0.231	0.235	0.24	0.24	0.252	0.241	0.237	0.231	0.231	0.234	0.256	0.249	0.246	0.24	0.236	0.239	0.249	0.248	0.248	0.239	0.254	0.245
S535	xanthium	spinosum	0.144	0.103	0.101	0.035	0.094	0.113	0.083	0.098	0.068	0.069	0.095	0.09	0.145	0.14	0.135	0.09	0.139	0.078	0.094	0.125	0.114	0.076	0.077	0.136	0.105	0.083	0.082	0.086	0.085	0.088	0.097	0.075	0.094	0.064	0.064	0.035	0.132	0.138	0.063	0.103	0.098	0.096	0.101	0.034	0.078	0.101	0.1
S536	zannichellia	palustris	0.159	0.129	0.128	0.124	0.116	0.096	0.116	0.113	0.105	0.118	0.125	0.123	0.136	0.133	0.128	0.118	0.135	0.118	0.12	0.094	0.097	0.108	0.108	0.132	0.132	0.113	0.126	0.109	0.108	0.131	0.132	0.11	0.117	0.116	0.114	0.124	0.112	0.135	0.11	0.127	0.122	0.112	0.11	0.118	0.11	0.137	0.102
S537	zea	mays	0.165	0.154	0.156	0.149	0.148	0.147	0.149	0.147	0.146	0.158	0.15	0.157	0.046	0.049	0.051	0.145	0.047	0.142	0.152	0.133	0.125	0.149	0.149	0.049	0.16	0.152	0.153	0.155	0.156	0.144	0.167	0.151	0.156	0.156	0.155	0.154	0.118	0.051	0.148	0.149	0.155	0.153	0.152	0.154	0.143	0.154	0.138
[truncated: 206 more columns]
