# Supplementary material for: Increasing functional modularity with residence time in the co-distribution of native and introduced vascular plants
Source: Nat Commun. 2013 Sep 18;4:2454. doi: 10.1038/ncomms3454 (PMC3791474; doi:10.1038/ncomms3454)
Supplement: Supplementary Data 4 — Accession numbers of GenBank for building the phylogenetic distance matrix [file ncomms3454-s5.xls]

## Sheet: Supplementary Data 4
Supplementary Data 4: Accession numbers of GenBank for building the phylogenetic distance matrix
Species	Genus	Family	rbcl available	Genbank accession number	Alternative species
Abies alba	Abies	Pinacea		JN935653.1
Acer campestre	Acer	Acerace		DQ978399.1
Acer negundo	Acer	Acerace
Acer platanoides	Acer	Acerace
Acer pseudoplatanus	Acer	Acerace		HM849739.1
Acer tataricum	Acer	Acerace
Acetosa alpestris	Acetosa	Polygon	No
Acetosa pratensis	Acetosa	Polygon	No
Acetosa scutata	Acetosa	Polygon	No
Acetosa thyrsiflora	Acetosa	Polygon	No
Acetosella multifida	Acetosella	Polygon	No
Acetosella multifida subsp. tenuifolia	Acetosella	Polygon	No
Acetosella multifida subsp. vulgaris	Acetosella	Polygon	No
Achillea aspleniifolia	Achillea	Asterac	No
Achillea collina	Achillea	Asterac
Achillea millefolium subsp. millefolium	Achillea	Asterac
Achillea nobilis	Achillea	Asterac	No
Achillea ptarmica	Achillea	Asterac
Achillea distans	Achillea	Asterac	No
Achillea millefolium s.l.	Achillea	Asterac	No	L13641.1	achillea_millefolium_L
Achillea millefolium subsp. sudetica	Achillea	Asterac	No
Achillea pannonica	Achillea	Asterac	No
Achillea setacea	Achillea	Asterac	No
Acinos arvensis	Acinos	Lamiace	No
Aconitum callibotryon	Aconitum	Ranuncu	No	AY954488.1	aconitum_racemulosum
Aconitum firmum subsp. moravicum	Aconitum	Ranuncu	No
Aconitum variegatum	Aconitum	Ranuncu	No
Aconitum vulparia subsp. vulparia	Aconitum	Ranuncu	No
Acorus calamus	Acorus	Araceae		FJ875011.1
Actaea spicata	Actaea	Ranuncu	No	FJ626575.1	actaea_asiatica
Adenostyles alliariae	Adenostyles	Asterac	No
Adonis aestivalis	Adonis	Ranuncu	No	AY954487.1	adonis_amurensis
Adonis flammea	Adonis	Ranuncu	No
Adonis vernalis	Adonis	Ranuncu	No
Adoxa moschatellina	Adoxa	Adoxace		L01883.2
Aegopodium podagraria	Aegopodium	Apiacea		U50220.1
Aesculus hippocastanum	Aesculus	Hippoca	No	DQ978448.1	aesculus_parviflora
Aethusa cynapioides	Aethusa	Apiacea
Aethusa cynapium	Aethusa	Apiacea	No
Agrimonia eupatoria	Agrimonia	Rosacea		HM849744.1
Agropyron caninum	Agropyron	Poaceae	No	EF125160.1	agropyron_sp.
Agropyron intermedium	Agropyron	Poaceae	No
Agropyron intermedium subsp. trichophorum	Agropyron	Poaceae	No
Agropyron repens	Agropyron	Poaceae	No
Agropyron repens subsp. caesium	Agropyron	Poaceae	No
Agrostemma githago	Agrostemma	Caryoph	No
Agrostis alpina	Agrostis	Poaceae
Agrostis canina	Agrostis	Poaceae
Agrostis gigantea	Agrostis	Poaceae
Agrostis rupestris	Agrostis	Poaceae
Agrostis stolonifera	Agrostis	Poaceae		AJ746280.1
Agrostis tenuis	Agrostis	Poaceae		AY395527.1
Agrostis vinealis	Agrostis	Poaceae
Ailanthus altissima	Ailanthus	Simarou		U02726.1
Aira caryophyllea	Aira	Poaceae		AM849361.1
Aira elegantissima	Aira	Poaceae	No
Ajuga genevensis	Ajuga	Lamiace	No
Ajuga chamaepitys	Ajuga	Lamiace
Ajuga reptans	Ajuga	Lamiace		U32163.1
Alchemilla micans	Alchemilla	Rosacea	No
Alchemilla crinita	Alchemilla	Rosacea	No
Alchemilla flabellata	Alchemilla	Rosacea	No
Alchemilla glabra	Alchemilla	Rosacea	No	U06792.1	alchemilla_mollis
Alchemilla glaucescens	Alchemilla	Rosacea	No
Alchemilla gruneica	Alchemilla	Rosacea	No
Alchemilla monticola	Alchemilla	Rosacea	No
Alchemilla obtusa subsp. obtusa	Alchemilla	Rosacea	No
Alchemilla plicata	Alchemilla	Rosacea	No
Alchemilla propinqua	Alchemilla	Rosacea	No
Alchemilla reniformis	Alchemilla	Rosacea	No
Alchemilla straminea	Alchemilla	Rosacea	No
Alchemilla subcrenata	Alchemilla	Rosacea	No
Alchemilla vulgaris	Alchemilla	Rosacea	No
Alchemilla xanthochlora	Alchemilla	Rosacea	No
Alisma gramineum	Alisma	Alismat		JF781041.1
Alisma lanceolatum	Alisma	Alismat
Alisma plantago-aquatica	Alisma	Alismat
Alliaria petiolata	Alliaria	Brassic	No
Allium cepa	Allium	Liliace		JQ273896.1
Allium rotundum	Allium	Liliace	No
Allium angulosum	Allium	Liliace	No
Allium carinatum	Allium	Liliace	No
Allium flavum	Allium	Liliace	No
Allium oleraceum	Allium	Liliace
Allium paradoxum	Allium	Liliace
Allium sativum	Allium	Liliace
Allium scorodoprasum	Allium	Liliace
Allium senescens subsp. montanum	Allium	Liliace
Allium schoenoprasum	Allium	Liliace
Allium schoenoprasum subsp. sibiricum	Allium	Liliace
Allium sphaerocephalon	Allium	Liliace
Allium strictum	Allium	Liliace
Allium ursinum	Allium	Liliace
Allium ursinum subsp. ucrainicum	Allium	Liliace
Allium victorialis	Allium	Liliace
Allium vineale	Allium	Liliace
Alnus glutinosa	Alnus	Betulac		EU644678.1
Alnus incana	Alnus	Betulac		X56618.1
Alopecurus aequalis	Alopecurus	Poaceae
Alopecurus geniculatus	Alopecurus	Poaceae		AJ746281.1
Alopecurus pratensis	Alopecurus	Poaceae
Althaea officinalis	Althaea	Malvace	No
Alyssum montanum	Alyssum	Brassic	No
Alyssum alyssoides	Alyssum	Brassic	No
Amaranthus albus	Amaranthus	Amarant	No
Amaranthus graecizans	Amaranthus	Amarant	No	HM849763.1	amaranthus_blitum
Amaranthus hybridus	Amaranthus	Amarant	No
Amaranthus lividus	Amaranthus	Amarant	No
Amaranthus palmeri	Amaranthus	Amarant	No
Amaranthus powellii	Amaranthus	Amarant	No
Amaranthus viridis	Amaranthus	Amarant	No
Amaranthus retroflexus	Amatanthus	Amarant	No
Amelanchier ovalis	Amelanchier	Rosacea		JQ391250.1
Amorpha fruticosa	Amorpha	Fabacea		U74212.1
Anagallis arvensis	Anagallis	Primula		M88343.1
Anagallis foemina	Anagallis	Primula		HM849771.1
Anchusa arvensis	Anchusa	Boragin		EU599894.1
Anchusa officinalis	Anchusa	Boragin	No
Andromeda polifolia	Andromeda	Ericace		AF124572.1
Androsace elongata	Androsace	Primula	No
Androsace septentrionalis	Androsace	Primula		AF394963.1
Anemonastrum narcissiflorum	Anemonastrum	Ranuncu	No
Anemone sylvestris	Anemone	Ranuncu	No	EU053903.1	anemone_occidentalis
Anemonoides nemorosa	Anemonoides	Ranuncu	No
Anemonoides ranunculoides	Anemonoides	Ranuncu	No
Anethum graveolens	Anethum	Apiacea		EU016783.1
Angelica sylvestris	Angelica	Apiacea		DQ133798.1
Antennaria dioica	Antennaria	Asterac	No
Anthemis arvensis	Anthemis	Asterac	No
Anthemis cotula	Anthemis	Asterac		HM849779.1
Anthemis ruthenica	Anthemis	Asterac
Anthemis tinctoria	Anthemis	Asterac
Anthericum liliago	Anthericum	Liliace		AJ512331.1
Anthericum ramosum	Anthericum	Liliace	No
Anthoxanthum odoratum	Anthoxanthum	Poaceae		AJ746256.1
Anthoxanthum alpinum	Anthoxanthum	Poaceae	No
Anthriscus cerefolium	Anthriscus	Apiacea	No
Anthriscus cerefolium subsp. trichosperma	Anthriscus	Apiacea	No
Anthriscus nitida	Anthriscus	Apiacea	No	D44554.1	anthriscus_aemula
Anthriscus sylvestris	Anthriscus	Apiacea	No
Anthyllis vulneraria	Anthyllis	Fabacea	No
Anthyllis vulneraria subsp. polyphylla	Anthyllis	Fabacea	No
Apera spica-venti	Apera	Poaceae	No
Aphanes arvensis	Aphanes	Rosacea		HM849782.1	aphanes_microcarpa
Aquilegia vulgaris	Aquilegia	Ranuncu		EU053905.1
Arabidopsis thaliana	Arabidopsis	Brassic		AY174636.1
Arabis nemorensis	Arabis	Brassic	No
Arabis alpina	Arabis	Brassic	No
Arabis auriculata	Arabis	Brassic	No
Arabis brassica	Arabis	Brassic	No
Arabis caucasica	Arabis	Brassic	No
Arabis glabra	Arabis	Brassic		DQ310542.1
Arabis hirsuta	Arabis	Brassic
Arabis sagittata	Arabis	Brassic
Arabis sudetica	Arabis	Brassic
Arabis turrita	Arabis	Brassic
Archangelica officinalis	Archangelica	Apiacea	No
Arctium minus	Arctium	Asterac	No
Arctium lappa	Arctium	Asterac		AB530978.1
Arctium nemorosum	Arctium	Asterac
Arctium tomentosum	Arctium	Asterac
Arctostaphylos uva-ursi	Arctostaphyllos	Ericace		GU176649.1
Aremonia agrimonoides	Aremonia	Rosacea	No
Arenaria grandiflora	Arenaria	Caryoph	No
Arenaria leptoclados	Arenaria	Caryoph	No
Arenaria serpyllifolia	Arenaria	Caryoph	No	M83541.1	Arenaria_drummondii
Aristolochia clematitis	Aristolochia	Aristol		AB205588.1
Armeria vulgaris	Armeria	Plumbag	No	Y16908.1	armeria_splendens
Armoracia rusticana	Armoracia	Brassic		AF020323.1
Arnica montana	Arnica	Asterac	No
Arrhenatherum elatius	Arrhenatherum	Poaceae		AJ784823.1
Artemisia pancicii	Artemisia	Asterac	No
Artemisia pontica	Artemisia	Asterac	No
Artemisia absinthium	Artemisia	Asterac	No	AM234849.1	artemisia_afra
Artemisia campestris	Artemisia	Asterac	No
Artemisia scoparia	Artemisia	Asterac	No
Artemisia vulgaris	Artemisia	Asterac	No
Arum maculatum	Arum	Araceae		GU067582.1
Arum alpinum	Arum	Araceae		EU193245.1
Arum orientale	Arum	Araceae
Aruncus vulgaris	Aruncus	Rosacea	No	U06794.1	aruncus_dioicus
Asarum europaeum	Asarum	Aristol	No	AY952433.1	asarum_caudigerum
Asparagus officinalis	Asparagus	Liliace		JQ273904.1
Asperula arvensis	Asperula	Rubiace	No	X81092.1	Asperula_laevigata
Asperula cynanchica	Asperula	Rubiace	No
Asperula tinctoria	Asperula	Rubiace	No
Asplenium cuneifolium	Asplenium	Aspleni		AF525265.1
Asplenium septentrionale	Asplenium	Aspleni		AF525275.1
Asplenium adiantum-nigrum	Asplenium	Aspleni
Asplenium adulterinum	Asplenium	Aspleni
Asplenium ruta-muraria	Asplenium	Aspleni
Asplenium trichomanes	Asplenium	Aspleni
Asplenium viride	Asplenium	Aspleni
Aster alpinus	Aster	Asterac	No
Aster amellus	Aster	Asterac	No
Aster lanceolatus	Aster	Asterac	No
Aster linosyris	Aster	Asterac	No	AM234851.1	aster_bakeranus
Aster tripolium	Aster	Asterac	No
Astragalus austriacus	Astragalus	Fabacea	No
Astragalus danicus	Astragalus	Fabacea	No
Astragalus cicer	Astragalus	Fabacea	No
Astragalus exscapus	Astragalus	Fabacea	No
Astragalus glycyphyllos	Astragalus	Fabacea	No	HM142209.1	astragalus_mongholicus
Astragalus onobrychis	Astragalus	Fabacea	No
Astrantia major	Astrantia	Apiacea		U50230.1
Athyrium distentifolium	Athyrium	Athyria		EF463304.1
Athyrium filix-femina	Athyrium	Athyria		JF832056.1
Atriplex oblongifolia	Atriplex	Chenopo	No
Atriplex patula	Atriplex	Chenopo		X15925.1
Atriplex prostrata	Atriplex	Chenopo
Atriplex rosea	Atriplex	Chenopo
Atriplex sagittata	Atriplex	Chenopo
Atropa bella-donna	Atropa	Solanac		U08609.1
Aurinia saxatilis	Aurinia	Brassic	No
Aurinia saxatilis subsp. arduini	Aurinia	Brassic	No
Avena fatua	Avena	Poaceae		HM849804.1
Avena sativa subsp. sativa	Avena	Poaceae	No,but Avena sativa	L15300.1
Avenula pratensis	Avenula	Poaceae	No
Avenula pubescens	Avenula	Poaceae	No
Avenula planiculmis	Avenula	Poaceae	No
Baeothryon alpinum	Baeothryon	Cyperac	No
Baeothryon caespitosum	Baeothryon	Cyperac	No
Ballota nigra	Ballota	Lamiace		HM849806.1
Barbarea stricta	Barbarea	Brassic	No
Barbarea vulgaris	Barbarea	Brassic	No	HM849808.1	barbarea_verna
Bartsia alpina	Bartsia	Scrophu		AF190903.1
Batrachium aquatile	Batrachium	Ranuncu	No
Batrachium circinatum	Batrachium	Ranuncu	No
Batrachium fluitans	Batrachium	Ranuncu	No
Batrachium rionii	Batrachium	Ranuncu	No
Batrachium trichophyllum	Batrachium	Ranuncu	No	FJ626579.1	Batrachium bungei
Bellis perennis	Bellis	Asterac		AY395530.1
Berberis vulgaris	Berberis	Berberi	No	FJ449858.1	Berberis bealei
Berteroa incana	Berteroa	Brassic	No
Berula erecta	Berula	Apiacea		AM234813.1
Betonica officinalis	Betonica	Lamiace		AF502015.1
Betula nana	Betula	Betulac	No
Betula obscura	Betula	Betulac	No
Betula pendula	Betula	Betulac	No	L01889.2	betula_niger
Betula carpatica	Betula	Betulac	No
Betula pubescens	Betula	Betulac	No
Bidens cernua	Bidens	Asterac
Bidens frondosa	Bidens	Asterac
Bidens radiata	Bidens	Asterac		AB530951.1	bidens_laevis
Bidens tripartita	Bidens	Asterac
Bifora radians	Bifora	Apiacea	No
Biscutella laevigata	Biscutella	Brassic	No
Bismalva moschata	Bismalva	Malvace	No
Bismalva alcea	Bismalva	Malvace	No
Bistorta major	Bistorta	Polygon	No
Bistorta vivipara	Bistorta	Polygon		FM883608.1
Blechnum spicant	Blechnum	Blechna		JF832059.1
Blysmus compressus	Blysmus	Cyperac		AJ404700.1
Bolboschoenus maritimus subsp. compactus	Bolboschoenus	Cyperac	No
Bolboschoenus maritimus	Bolboschoenus	Cyperac		AM999789.1
Bothriochloa ischaemum	Bothriochloa	Poaceae		AM887873.1
Botrychium matricariifolium	Botrychium	Ophiogl		L40967.1
Botrychium simplex	Botrychium	Ophiogl	No
Botrychium lunaria	Botrychium	Ophiogl		DQ849146.1
Brachypodium pinnatum	Brachypodium	Poaceae		AM849347.1
Brachypodium sylvaticum	Brachypodium	Poaceae
Brassica napus	Brassica	Brassic		AF267640.1
Brassica rapa	Brassica	Brassic
Briza media	Briza	Poaceae		AJ746285.1
Bromus arvensis	Bromus	Poaceae
Bromus benekenii	Bromus	Poaceae
Bromus commutatus	Bromus	Poaceae
Bromus erectus	Bromus	Poaceae
Bromus hordeaceus subsp. hordeaceus	Bromus	Poaceae		HM849826.1	bromus_hordeaceus
Bromus inermis	Bromus	Poaceae
Bromus japonicus	Bromus	Poaceae
Bromus racemosus	Bromus	Poaceae
Bromus ramosus	Bromus	Poaceae
Bromus secalinus	Bromus	Poaceae
Bromus sterilis	Bromus	Poaceae
Bromus tectorum	Bromus	Poaceae
Bryonia alba	Bryonia	Cucurbi		DQ535744.1
Bunias orientalis	Bunias	Brassic	No
Bupleurum affine	Bupleurum	Apiacea
Bupleurum falcatum	Bupleurum	Apiacea		U50224.1
Bupleurum longifolium	Bupleurum	Apiacea
Bupleurum longifolium subsp. vapincense	Bupleurum	Apiacea
Bupleurum rotundifolium	Bupleurum	Apiacea
Bupleurum tenuissimum	Bupleurum	Apiacea
Butomus umbellatus	Butomus	Butomac		U80685.1
Calamagrostis arundinacea	Calamagrostis	Poaceae
Calamagrostis canescens	Calamagrostis	Poaceae
Calamagrostis epigejos	Calamagrostis	Poaceae		AJ784820.1
Calamagrostis stricta	Calamagrostis	Poaceae
Calamagrostis varia	Calamagrostis	Poaceae
Calamagrostis villosa	Calamagrostis	Poaceae
Calendula officinalis	Calendula	Asterac		HM849835.1
Calla palustris	Calla	Araceae		EU193178.1
Callitriche hamulata	Callitriche	Callitr		AF248013.1
Callitriche palustris	Callitriche	Callitr
Callitriche cophocarpa	Callitriche	Callitr
Callitriche hermaphroditica	Callitriche	Callitr
Callitriche stagnalis	Callitriche	Callitr
Calluna vulgaris	Calluna	Ericace		L12601.2
Caltha palustris subsp. laeta	Caltha	Ranuncu
Caltha palustris	Caltha	Ranuncu		EU053906.1
Caltha palustris subsp. procumbens	Caltha	Ranuncu
Calycocorsus stipitatus	Calycocorsus	Asterac	No
Calystegia sepium	Calystegia	Convolv		AY100992.1
Camelina alyssum	Camelina	Brassic	No
Camelina microcarpa	Camelina	Brassic	No
Campanula barbata	Campanula	Campanu
Campanula bohemica	Campanula	Campanu
Campanula bononiensis	Campanula	Campanu		EU713381.1
Campanula cervicaria	Campanula	Campanu
Campanula gelida	Campanula	Campanu
Campanula gentilis	Campanula	Campanu
Campanula glomerata	Campanula	Campanu
Campanula latifolia	Campanula	Campanu		EF141027.1
Campanula moravica	Campanula	Campanu
Campanula patula	Campanula	Campanu
Campanula persicifolia	Campanula	Campanu
Campanula rapunculoides	Campanula	Campanu
Campanula rapunculus	Campanula	Campanu
Campanula rotundifolia	Campanula	Campanu		EU713442.1
Campanula sibirica	Campanula	Campanu
Campanula trachelium	Campanula	Campanu
Cannabis sativa	Cannabis sativa	Cannaba		AF500344.1
Capsella bursa-pastoris	Capsella	Brassic		FN594844.1
Cardamine amara	Cardamine	Brassic
Cardamine amara subsp. opizii	Cardamine	Brassic
Cardamine dentata	Cardamine	Brassic
Cardamine flexuosa	Cardamine	Brassic		D88905.1
Cardamine hirsuta	Cardamine	Brassic
Cardamine impatiens	Cardamine	Brassic
Cardamine pratensis	Cardamine	Brassic
Cardamine resedifolia	Cardamine	Brassic
Cardamine trifolia	Cardamine	Brassic
Cardaminopsis halleri	Cardaminopsis	Brassic	No
Cardaminopsis arenosa	Cardaminopsis	Brassic	No
Cardaminopsis petraea	Cardaminopsis	Brassic	No
Cardaria draba	Cardaria	Brassic	No
Carduus nutans	Carduus	Asterac	No
Carduus personata	Carduus	Asterac	No
Carduus acanthoides	Carduus	Asterac	No
Carduus crispus	Carduus	Asterac	No	HM849849.1	carduus_tenuiflorus
Carex acutiformis	Carex	Cyperac	No
Carex appropinquata	Carex	Cyperac
Carex atrata	Carex	Cyperac
Carex atrata subsp. aterrima	Carex	Cyperac
Carex bigelowii	Carex	Cyperac
Carex bigelowii subsp. rigida	Carex	Cyperac
Carex bohemica	Carex	Cyperac
Carex brizoides	Carex	Cyperac
Carex buekii	Carex	Cyperac
Carex buxbaumii	Carex	Cyperac
Carex canescens	Carex	Cyperac
Carex capillaris	Carex	Cyperac
Carex caryophyllea	Carex	Cyperac
Carex cespitosa	Carex	Cyperac
Carex cuprina	Carex	Cyperac
Carex curvata	Carex	Cyperac
Carex davalliana	Carex	Cyperac
Carex demissa	Carex	Cyperac
Carex diandra	Carex	Cyperac
Carex digitata	Carex	Cyperac
Carex dioica	Carex	Cyperac
Carex distans	Carex	Cyperac
Carex disticha	Carex	Cyperac
Carex divulsa	Carex	Cyperac
Carex echinata	Carex	Cyperac
Carex elata	Carex	Cyperac
Carex elongata	Carex	Cyperac
Carex flacca	Carex	Cyperac
Carex flava	Carex	Cyperac
Carex flava agg.	Carex	Cyperac
Carex gracilis	Carex	Cyperac
Carex gracilis subsp. tricostata	Carex	Cyperac
Carex hartmannii	Carex	Cyperac
Carex hirta	Carex	Cyperac
Carex hostiana	Carex	Cyperac
Carex humilis	Carex	Cyperac
Carex chordorrhiza	Carex	Cyperac
Carex juncella	Carex	Cyperac
Carex lasiocarpa	Carex	Cyperac
Carex lepidocarpa	Carex	Cyperac
Carex leporina	Carex	Cyperac
Carex limosa	Carex	Cyperac
Carex magellanica	Carex	Cyperac
Carex michelii	Carex	Cyperac
Carex montana	Carex	Cyperac
Carex muricata agg.	Carex	Cyperac
Carex nigra	Carex	Cyperac
Carex oederi	Carex	Cyperac
Carex oederi subsp. pseudoscandinavica	Carex	Cyperac
Carex ornithopoda	Carex	Cyperac
Carex ovalis	Carex	Cyperac		HM849858.1
Carex pairae	Carex	Cyperac
Carex pallescens	Carex	Cyperac
Carex panicea	Carex	Cyperac
Carex paniculata	Carex	Cyperac
Carex pauciflora	Carex	Cyperac
Carex pediformis	Carex	Cyperac
Carex pediformis subsp. macroura	Carex	Cyperac
Carex pendula	Carex	Cyperac	AM999796.1
Carex pilosa	Carex	Cyperac
Carex pilulifera	Carex	Cyperac
Carex praecox	Carex	Cyperac
Carex pseudocyperus	Carex	Cyperac
Carex pulicaris	Carex	Cyperac
Carex remota	Carex	Cyperac
Carex riparia	Carex	Cyperac
Carex rostrata	Carex	Cyperac
Carex rupestris	Carex	Cyperac
Carex secalina	Carex	Cyperac
Carex spicata	Carex	Cyperac
Carex stenophylla	Carex	Cyperac
Carex strigosa	Carex	Cyperac
Carex supina	Carex	Cyperac
Carex sylvatica	Carex	Cyperac
Carex tomentosa	Carex	Cyperac
Carex umbrosa	Carex	Cyperac
Carex vaginata	Carex	Cyperac
Carex vesicaria	Carex	Cyperac
Carex vulpina	Carex	Cyperac
Carlina biebersteinii	Carlina	Asterac	No
Carlina acaulis	Carlina	Asterac		FR865149.1	610bp nothing longer
Carlina acaulis subsp. simplex	Carlina	Asterac	No
Carlina vulgaris	Carlina	Asterac	No
Carpinus betulus	Carpinus	Corylac		AY263928.1
Carthamus tinctorius	Carthamus	Asterac		L13862.1
Carum carvi	Carum	Apiacea	No
Caucalis platycarpos	Caucalis	Apiacea	No
Centaurea cyanus	Centaurea	Asterac		AB530955.1
Centaurea jacea	Centaurea	Asterac
Centaurea jacea subsp. angustifolia	Centaurea	Asterac
Centaurea jacea subsp. pratensis	Centaurea	Asterac
Centaurea montana	Centaurea	Asterac
Centaurea nemoralis	Centaurea	Asterac
Centaurea oxylepis	Centaurea	Asterac
Centaurea pannonica	Centaurea	Asterac
Centaurea phrygia	Centaurea	Asterac
Centaurea pseudophrygia	Centaurea	Asterac
Centaurea scabiosa	Centaurea	Asterac
Centaurea solstitialis	Centaurea	Asterac
Centaurea stoebe	Centaurea	Asterac
Centaurea triumfettii	Centaurea	Asterac
Centaurium erythraea	Centaurium	Gentian		HM849874.1
Centaurium littorale	Centaurium	Gentian
Centaurium littorale subsp. uliginosum	Centaurium	Gentian
Centaurium pulchellum	Centaurium	Gentian
Cephalanthera damasonium	Cephalanthera	Orchida		AF074123.1
Cephalanthera longifolia	Cephalanthera	Orchida
Cephalanthera rubra	Cephalanthera	Orchida
Cerastium alsinifolium	Cerastium	Caryoph
Cerastium arvense	Cerastium	Caryoph
Cerastium biebersteinii	Cerastium	Caryoph
Cerastium brachypetalum	Cerastium	Caryoph
Cerastium fontanum	Cerastium	Caryoph
Cerastium glomeratum	Cerastium	Caryoph		HM849882.1
Cerastium glutinosum	Cerastium	Caryoph
Cerastium holosteoides subsp. triviale	Cerastium	Caryoph
Cerastium lucorum	Cerastium	Caryoph
Cerastium pumilum	Cerastium	Caryoph
Cerastium semidecandrum	Cerastium	Caryoph
Cerasus mahaleb	Cerasus	Rosacea	No
Cerasus avium	Cerasus	Rosacea	No
Cerasus fruticosa	Cerasus	Rosacea	No
Cerasus vulgaris	Cerasus	Rosacea	No
Ceratophyllum demersum	Ceratophyllum	Ceratop		M77030.1
Ceratophyllum submersum	Ceratophyllum	Ceratop
Cerinthe minor	Cerinthe	Boragin	No
Ceterach officinarum	Ceterach	Aspleni		AF240643.1
Chaenorhinum minus	Chaenorhinum	Scrophu	No
Chaerophyllum aromaticum	Chaerophyllum	Apiacea	No
Chaerophyllum aureum	Chaerophyllum	Apiacea	No
Chaerophyllum bulbosum	Chaerophyllum	Apiacea	No
Chaerophyllum hirsutum	Chaerophyllum	Apiacea	No
Chaerophyllum temulum	Chaerophyllum	Apiacea	No
Chamaecytisus albus	Chamaecytisus	Fabacea
Chamaecytisus austriacus	Chamaecytisus	Fabacea		Z70079.1
Chamaecytisus hirsutus	Chamaecytisus	Fabacea
Chamaecytisus ratisbonensis	Chamaecytisus	Fabacea
Chamaecytisus supinus	Chamaecytisus	Fabacea
Chamerion angustifolium	Chamerion	Onagrac	No
Chamerion dodonaei	Chamerion	Onagrac	No
Chamomilla recutita	Chamomilla	Asterac	No
Chamomilla suaveolens	Chamomilla	Asterac	No
Chelidonium majus	Chelidonium	Papaver		HM849887.1
Chenopodium album	Chenopodium	Chenopo		HM849888.1
Chenopodium bonus-henricus	Chenopodium	Chenopo
Chenopodium ficifolium	Chenopodium	Chenopo
Chenopodium glaucum	Chenopodium	Chenopo
Chenopodium hybridum	Chenopodium	Chenopo
Chenopodium polyspermum	Chenopodium	Chenopo
Chenopodium rubrum	Chenopodium	Chenopo
Chenopodium strictum	Chenopodium	Chenopo
Chenopodium suecicum	Chenopodium	Chenopo
Chenopodium urbicum	Chenopodium	Chenopo
Chondrilla juncea	Chondrilla	Asterac	No
Chrysaspis dubia	Chrysaspis	Fabacea	No
Chrysaspis aurea	Chrysaspis	Fabacea	No
Chrysaspis campestris	Chrysaspis	Fabacea	No
Chrysaspis spadicea	Chrysaspis	Fabacea	No
Chrysosplenium alternifolium	Chrysosplenium	Saxifra	No	AB003271.1	chrysosplenium_macrostemon
Chrysosplenium oppositifolium	Chrysosplenium	Saxifra	No
Cicerbita alpina	Cicerbita	Asterac	No
Cichorium intybus	Cichorium	Asterac		L13652.1
Cicuta virosa	Cicuta	Apiacea		D44561.1
Cimicifuga europaea	Cimicifuga	Ranuncu	No
Circaea lutetiana	Circaea	Onagrac		AM235666.1
Circaea alpina	Circaea	Onagrac
Cirsium acaule	Cirsium	Asterac
Cirsium arvense	Cirsium	Asterac		HM849897.1
Cirsium canum	Cirsium	Asterac
Cirsium eriophorum	Cirsium	Asterac
Cirsium helenioides	Cirsium	Asterac
Cirsium oleraceum	Cirsium	Asterac
Cirsium palustre	Cirsium	Asterac
Cirsium pannonicum	Cirsium	Asterac
Cirsium rivulare	Cirsium	Asterac
Cirsium vulgare	Cirsium	Asterac		HM849899.1
Cladium mariscus	Cladium	Cyperac		DQ058338.1
Clematis recta	Clematis	Ranuncu	No
Clematis vitalba	Clematis	Ranuncu	No	FJ449855.1	clematis_montana
Clinopodium vulgare	Clinopodium	Lamiace		HM849904.1	709bp nothing longer
Cnidium dubium	Cnidium	Apiacea	No
Coeloglossum viride	Coeloglossum	Orchida	No
Colchicum autumnale	Colchicum	Liliace	No
Colutea arborescens	Colutea	Fabacea	No
Comarum palustre	Comarum	Rosacea	No
Conioselinum tataricum	Conioselinum	Apiacea	No
Conium maculatum	Conium	Apiacea		L11167.1
Conringia orientalis	Conringia	Brassic	No
Consolida regalis	Consolida	Ranuncu		JF331671.1
Convallaria majalis	Convallaria	Liliace		D28334.1
Convolvulus arvensis	Convolvulus	Convolv		HM849909.1
Conyza canadensis	Conyza	Asterac	No	AM234861.1	conyza_scabrida
Corallorrhiza trifida	Corallorhiza	Orchida	No
Cornus mas	Cornus	Cornace		L11216.2
Coronilla vaginalis	Coronilla	Fabacea	No
Coronilla varia	Coronilla	Fabacea		U74222.1
Corothamnus procumbens	Corothamnus	Fabacea	No
Corydalis cava	Corydalis	Fumaria	No
Corydalis intermedia	Corydalis	Fumaria	No
Corydalis pumila	Corydalis	Fumaria	No
Corydalis solida	Corydalis	Fumaria	No	AF093722.1	corydalis_nobilis
Corylus avellana	Corylus	Corylac		AY263929.1
Corynephorus canescens	Corynephorus	Poaceae	No
Cotoneaster horizontalis	Cotoneaster	Rosacea		JQ391284.1
Cotoneaster integerrima	Cotoneaster	Rosacea
Crambe tataria	Crambe	Brassic	No
Crataegus laevigata	Crataegus	Rosacea	No	U06799.1	crataegus_columbiana
Crataegus lindmanii	Crataegus	Rosacea
Crataegus monogyna	Crataegus	Rosacea
Crataegus praemonticola	Crataegus	Rosacea
Crepis biennis	Crepis	Asterac	No	AB530961.1	crepis_rubra
Crepis capillaris	Crepis	Asterac	No
Crepis conyzifolia	Crepis	Asterac	No
Crepis foetida	Crepis	Asterac	No
Crepis foetida subsp. rhoeadifolia	Crepis	Asterac	No
Crepis mollis subsp. mollis	Crepis	Asterac	No
Crepis mollis subsp. succissifolia	Crepis	Asterac	No
Crepis mollis subsp. velenovskyi	Crepis	Asterac	No
Crepis paludosa	Crepis	Asterac	No
Crepis pannonica	Crepis	Asterac	No
Crepis praemorsa	Crepis	Asterac	No
Crepis sibirica	Crepis	Asterac	No
Crepis tectorum	Crepis	Asterac	No
Crocus albiflorus	Crocus	Iridace	No
Crocus heuffelianus	Crocus	Iridace	No	AJ309668.1	crocus_pulchellus
Cruciata glabra	Cruciata	Rubiace		X81097.1
Cruciata laevipes	Cruciata	Rubiace
Crypsis aculeata	Crypsis	Poaceae	No
Cryptogramma crispa	Cryptogramma	Pteridac		EF452148.1
Cucubalus baccifer	Cucubalus	Caryoph		M83544.1
Cucumis sativus	Cucumis	Cucurbi		L21937.1
Cuscuta epilinum	Cuscuta	Cuscuta		EU330276.1
Cuscuta epithymum	Cuscuta	Cuscuta
Cuscuta europaea	Cuscuta	Cuscuta
Cuscuta lupuliformis	Cuscuta	Cuscuta
Cyclamen purpurascens	Cyclamen	Primula	No	U96656.1	cyclamen_hederifolium
Cydonia oblonga	Cydonia	Rosacea		JQ391334.1
Cynodon dactylon	Cynodon	Poaceae		HM849930.1
Cynoglossum officinale	Cynoglossum	Boragin		EU599840.1
Cynosurus cristatus	Cynosurus	Poaceae		EF125151.1
Cyperus flavescens	Cyperus	Cyperac
Cyperus fuscus	Cyperus	Cyperac		AM999806.1
Cypripedium calceolus	Cypripedium	Orchida		EF370100.1
Cystopteris fragilis	Cystopteris	Athyria		U05916.1
Cystopteris sudetica	Cystopteris	Athyria
Dactylis glomerata	Dactylis	Poaceae		AJ746268.1
Dactylis glomerata subsp. slovenica	Dactylis	Poaceae
Dactylis polygama	Dactylis	Poaceae
Dactylorhiza bohemica	Dactylorhiza	Orchida	No
Dactylorhiza fuchsii	Dactylorhiza	Orchida	No
Dactylorhiza fuchsii subsp. psychrophila	Dactylorhiza	Orchida	No
Dactylorhiza incarnata	Dactylorhiza	Orchida	No
Dactylorhiza maculata	Dactylorhiza	Orchida	No
Dactylorhiza maculata subsp. elodes	Dactylorhiza	Orchida	No
Dactylorhiza majalis	Dactylorhiza	Orchida	No
Dactylorhiza sambucina	Dactylorhiza	Orchida	No
Dactylorhiza traunsteineri	Dactylorhiza	Orchida	No
Danthonia decumbens	Danthonia	Poaceae		EU400662.1
Daphne cneorum	Daphne	Thymela
Daphne mezereum	Daphne	Thymela		AF022132.1
Datura stramonium	Datura	Solanac		U08611.1
Daucus carota subsp. carota	Daucus	Apiacea		HM849948.1	Daucus carota
Delphinium elatum	Delphinium	Ranuncu	No	FJ626583.1	delphinium_bonvalotii
Dentaria bulbifera	Dentaria	Brassic	No
Dentaria enneaphyllos	Dentaria	Brassic	No
Dentaria glandulosa	Dentaria	Brassic	No
Deschampsia cespitosa	Deschampsia	Poaceae		EF125152.1
Deschampsia cespitosa subsp. alpicola	Deschampsia	Poaceae
Deschampsia flexuosa	Deschampsia	Poaceae
Descurainia sophia	Descurainia	Brassic		FN594838.1	descurainia_stricta
Dianthus armeria	Dianthus	Caryoph	No	M77699.1	dianthus_caryophyllus
Dianthus carthusianorum	Dianthus	Caryoph	No
Dianthus carthusianorum subsp. sudeticus	Dianthus	Caryoph	No
Dianthus deltoides	Dianthus	Caryoph	No
Dianthus gratianopolitanus	Dianthus	Caryoph	No
Dianthus lumnitzeri	Dianthus	Caryoph	No
Dianthus pontederae	Dianthus	Caryoph	No
Dianthus superbus	Dianthus	Caryoph	No
Dianthus superbus subsp. alpestris	Dianthus	Caryoph	No
Dianthus sylvaticus	Dianthus	Caryoph	No
Dictamnus albus	Dictamnus	Rutacea	No	AF066801.1	dictamnus_sp.
Digitalis grandiflora	Digitalis	Scrophu
Digitalis purpurea	Digitalis	Scrophu		L01902.2
Digitaria sanguinalis	Digitaria	Poaceae		HM849953.1
Digitaria ischaemum	Digitaria	Poaceae
Diphasiastrum alpinum	Diphasiastrum	Lycopod		AJ133250.1	lycopodium_alpinum
Diphasiastrum complanatum	Diphasiastrum	Lycopod		AB574627.1
Diphasiastrum issleri	Diphasiastrum	Lycopod
Diphasiastrum tristachyum	Diphasiastrum	Lycopod
Diphasiastrum zeilleri	Diphasiastrum	Lycopod
Diplotaxis muralis	Diplotaxis	Brassic	No
Diplotaxis tenuifolia	Diplotaxis	Brassic	No
Dipsacus fullonum	Dipsacus	Dipsaca	No	L13864.1	dipsacus_sativus
Doronicum austriacum	Doronicum	Asterac	No
Dorycnium germanicum	Dorycnium	Fabacea	No
Dorycnium herbaceum	Dorycnium	Fabacea	No
Dorycnium pentaphyllum agg.	Dorycnium	Fabacea	No
Dracocephalum austriacum	Dracocephalum	Lamiace	No	Z37388.1	dracocephalum_grandiflorum
Drosera anglica	Drosera	Drosera		AB298091.1
Drosera rotundifolia	Drosera	Drosera		AB298089.1
Drymocallis rupestris	Drymocallis	Rosacea	No
Dryopteris carthusiana	Dryopteris	Aspidia		AY268883.1
Dryopteris cristata	Dryopteris	Aspidia
Dryopteris dilatata	Dryopteris	Aspidia
Dryopteris expansa	Dryopteris	Aspidia
Dryopteris filix-mas	Dryopteris	Aspidia		AY268845.1
Duschekia alnobetula	Duschekia	Betulac	No
Echinochloa crus-galli	Echinochloa	Poaceae		AM887871.1
Echinocystis lobata	Echinocystis	Cucurbi		DQ535809.1
Echinops sphaerocephalus	Echinops	Asterac	No	AB530964.1	echinops_ritro
Echium russicum	Echium	Boragin
Echium vulgare	Echium	Boragin	No	EU599872.1	echium_plantagineum
Elaeagnus angustifolia	Elaeagnus	Elaeagn		U17038.1
Elatine hydropiper	Elatine	Elatina
Elatine triandra	Elatine	Elatina		AB233853.1
Eleocharis mamillata	Eleocharis	Cyperac
Eleocharis acicularis	Eleocharis	Cyperac		GU344675.1
Eleocharis ovata	Eleocharis	Cyperac
Eleocharis palustris	Eleocharis	Cyperac
Eleocharis palustris subsp. vulgaris	Eleocharis	Cyperac
Eleocharis quinqueflora	Eleocharis	Cyperac
Eleocharis uniglumis	Eleocharis	Cyperac
Elodea canadensis	Elodea	Hydroch		DQ859167.1
Empetrum hermaphroditicum	Empetrum	Empetra
Empetrum nigrum	Empetrum	Empetra		AF421091.1
Epilobium alpestre	Epilobium	Onagrac
Epilobium alsinifolium	Epilobium	Onagrac
Epilobium anagallidifolium	Epilobium	Onagrac
Epilobium ciliatum	Epilobium	Onagrac
Epilobium collinum	Epilobium	Onagrac
Epilobium hirsutum	Epilobium	Onagrac		HQ590078.1
Epilobium hypericifolium	Epilobium	Onagrac
Epilobium montanum	Epilobium	Onagrac		FJ395563.1
Epilobium nutans	Epilobium	Onagrac
Epilobium obscurum	Epilobium	Onagrac
Epilobium palustre	Epilobium	Onagrac
Epilobium parviflorum	Epilobium	Onagrac
Epilobium roseum	Epilobium	Onagrac
Epilobium tetragonum	Epilobium	Onagrac
Epimedium alpinum	Epimedium	Berberi	No	L75869.2	epimedium_koreanum
Epipactis albensis	Epipactis	Orchida
Epipactis atrorubens	Epipactis	Orchida
Epipactis helleborine	Epipactis	Orchida
Epipactis microphylla	Epipactis	Orchida
Epipactis muelleri	Epipactis	Orchida		FJ454881.1
Epipactis palustris	Epipactis	Orchida		FJ454882.1
Epipactis purpurata	Epipactis	Orchida
Epipogium aphyllum	Epipogium	Orchida	No
Equisetum arvense	Equisetum	Equiset		L11053.1
Equisetum fluviatile	Equisetum	Equiset
Equisetum palustre	Equisetum	Equiset
Equisetum pratense	Equisetum	Equiset
Equisetum sylvaticum	Equisetum	Equiset
Equisetum telmateia	Equisetum	Equiset
Erica herbacea	Erica	Ericace
Erica tetralix	Erica	Ericace		AF419825.1
Erigeron acris	Erigeron	Asterac	No	EU384973.1	erigeron_tenuis
Erigeron annuus subsp. annuus	Erigeron	Asterac	No
Erigeron annuus subsp. septentrionalis	Erigeron	Asterac	No
Erigeron annuus subsp. strigosus	Erigeron	Asterac	No
Eriophorum angustifolium	Eriophorum	Cyperac	No	AM999830.1	eriophorum_vaginatum
Eriophorum gracile	Eriophorum	Cyperac	No
Eriophorum latifolium	Eriophorum	Cyperac	No
Eriophorum vaginatum	Eriophorum	Cyperac	No
Erodium cicutarium	Erodium	Gerania		DQ452882.1
Erophila verna	Erophila	Brassic	No
Erucastrum gallicum	Erucastrum	Brassic	No
Eryngium campestre	Eryngium	Apiacea	No	DQ133808.1	eryngium_giganteum
Erysimum crepidifolium	Erysimum	Brassic	No
Erysimum diffusum	Erysimum	Brassic	No
Erysimum durum	Erysimum	Brassic	No
Erysimum cheiranthoides	Erysimum	Brassic	No	AY167980.1	erysimum_capitatum
Erysimum marschallianum	Erysimum	Brassic	No
Erysimum odoratum	Erysimum	Brassic	No
Erysimum repandum	Erysimum	Brassic	No
Erysimum virgatum	Erysimum	Brassic	No
Erythronium dens-canis	Erythronium	Liliace		D28156.1	erythronium_japonicum
Euonymus europaeus	Euonymus	Celastr	No
Euonymus verrucosus	Euonymus	Celastr	No	EU002277.1	euonymus_americanus
Eupatorium cannabinum	Eupatorium	Asterac	No	HQ416170.1	eupatorium_hyssopifolium
Euphrasia coerulea	Euphrasia	Scrophu
Euphrasia curta subsp. glabrescens	Euphrasia	Scrophu
Euphrasia micrantha	Euphrasia	Scrophu		AY849863.1	euphrasia_disjuncta
Euphrasia nemorosa	Euphrasia	Scrophu
Euphrasia officinalis	Euphrasia	Scrophu
Euphrasia pectinata	Euphrasia	Scrophu
Euphrasia picta	Euphrasia	Scrophu
Euphrasia rostkoviana	Euphrasia	Scrophu
Euphrasia rostkoviana subsp. montana	Euphrasia	Scrophu
Euphrasia stricta	Euphrasia	Scrophu
Euphrasia tatrae	Euphrasia	Scrophu
Faba vulgaris	Faba	Fabacea	No
Fagus sylvatica	Fagus	Fagacea		L13340.2
Falcaria vulgaris	Falcaria	Apiacea	No
Fallopia aubertii	Fallopia	Polygon		EU840324.1
Fallopia convolvulus	Fallopia	Polygon
Fallopia dumetorum	Fallopia	Polygon
Festuca altissima	Festuca	Poaceae
Festuca amethystina	Festuca	Poaceae
Festuca arundinacea	Festuca	Poaceae
Festuca arundinacea subsp. uechtritziana	Festuca	Poaceae
Festuca brevipila	Festuca	Poaceae
Festuca cinerea	Festuca	Poaceae
Festuca diffusa	Festuca	Poaceae
Festuca gigantea	Festuca	Poaceae
Festuca guestfalica	Festuca	Poaceae
Festuca heterophylla	Festuca	Poaceae
Festuca nigrescens	Festuca	Poaceae
Festuca ovina	Festuca	Poaceae
Festuca pratensis	Festuca	Poaceae
Festuca psammophila	Festuca	Poaceae
Festuca pseudovina	Festuca	Poaceae
Festuca rubra	Festuca	Poaceae		AJ746261.1
Festuca rupicola	Festuca	Poaceae
Festuca stricta	Festuca	Poaceae
Festuca supina	Festuca	Poaceae
Festuca tenuifolia	Festuca	Poaceae
Festuca trachyphylla	Festuca	Poaceae
Festuca valesiaca	Festuca	Poaceae
Festuca versicolor	Festuca	Poaceae
Ficaria calthifolia	Ficaria	Ranuncu	No
Ficaria bulbifera	Ficaria	Ranuncu	No
Filago minima	Filago	Asterac	No
Filago vulgaris	Filago	Asterac	No
Filago arvensis	Filago	Asterac	No
Filipendula vulgaris	Filipendula	Rosacea		U06804.1
Filipendula ulmaria subsp. ulmaria	Filipendula	Rosacea
Forsythia suspensa	Forsythia	Oleacea		GQ436541.1	Only 703bp available
Fragaria moschata	Fragaria	Rosacea
Fragaria vesca	Fragaria	Rosacea		HM850009.1
Fragaria viridis	Fragaria	Rosacea
Frangula alnus	Frangula	Rhamnac		AJ390026.1
Fraxinus excelsior	Fraxinus	Oleacea	No	DQ673301.1	fraxinus_chinensis
Fraxinus angustifolia subsp. danubialis	Fraxinus	Oleacea	No
Fumana procumbens	Fumana	Cistace	No	FJ492021.1	fumana_fontanesii
Fumaria officinalis	Fumaria	Fumaria	No
Fumaria rostellata	Fumaria	Fumaria	No
Fumaria schleicheri	Fumaria	Fumaria	No
Fumaria vaillantii	Fumaria	Fumaria	No
Fumaria wirtgenii	Fumaria	Fumaria	No
Gagea arvensis	Gagea	Liliace
Gagea bohemica	Gagea	Liliace
Gagea lutea	Gagea	Liliace		AB034752.1
Gagea minima	Gagea	Liliace
Gagea pratensis	Gagea	Liliace
Gagea pusilla	Gagea	Liliace
Galanthus nivalis	Galanthus	Liliace	No	Z69218.1	Galanthus_plicatus
Galega officinalis	Galega	Fabacea	No
Galeobdolon argentatum	Galeobdolon	Lamiace	No
Galeobdolon luteum	Galeobdolon	Lamiace	No
Galeobdolon montanum	Galeobdolon	Lamiace	No
Galeopsis angustifolia	Galeopsis	Lamiace	No
Galeopsis bifida	Galeopsis	Lamiace	No
Galeopsis ladanum	Galeopsis	Lamiace	No
Galeopsis pubescens	Galeopsis	Lamiace	No
Galeopsis speciosa	Galeopsis	Lamiace	No
Galeopsis tetrahit	Galeopsis	Lamiace	No
Galinsoga ciliata	Galinsoga	Asterac	No	GU817762.1	alinsoga_quadriradiata
Galinsoga parviflora	Galinsoga	Asterac	No
Galium album	Galium	Rubiace		X81090.1
Galium album subsp. pycnotrichum	Galium	Rubiace
Galium anisophyllum	Galium	Rubiace
Galium aparine	Galium	Rubiace
Galium austriacum	Galium	Rubiace
Galium boreale	Galium	Rubiace
Galium elongatum	Galium	Rubiace
Galium glaucum	Galium	Rubiace
Galium harcynicum	Galium	Rubiace
Galium mollugo agg.	Galium	Rubiace
Galium odoratum	Galium	Rubiace
Galium palustre	Galium	Rubiace
Galium palustre subsp. caespitosum	Galium	Rubiace
Galium pumilum	Galium	Rubiace
Galium rivale	Galium	Rubiace
Galium rotundifolium	Galium	Rubiace
Galium schultesii	Galium	Rubiace
Galium sudeticum	Galium	Rubiace
Galium sylvaticum	Galium	Rubiace
Galium uliginosum	Galium	Rubiace
Galium valdepilosum	Galium	Rubiace
Galium verum	Galium	Rubiace
Galium wirtgenii	Galium	Rubiace
Genista germanica	Genista	Fabacea		Z70098.1
Genista pilosa	Genista	Fabacea
Genista tinctoria	Genista	Fabacea
Genistella sagittalis	Genistella	Fabacea	No
Gentiana asclepiadea	Gentiana	Gentian
Gentiana cruciata	Gentiana	Gentian
Gentiana lutea	Gentiana	Gentian
Gentiana pannonica	Gentiana	Gentian
Gentiana pneumonanthe	Gentiana	Gentian
Gentiana punctata	Gentiana	Gentian
Gentiana verna	Gentiana	Gentian		DQ660644.1
Gentianella amarella	Gentianella	Gentian
Gentianella bohemica	Gentianella	Gentian
Gentianella ciliata	Gentianella	Gentian
Gentianella germanica	Gentianella	Gentian
Gentianella obtusifolia	Gentianella	Gentian
Gentianella praecox	Gentianella	Gentian		Y11862.1	gentianella_rapunculoides
Geranium columbinum	Geranium	Gerania	No
Geranium dissectum	Geranium	Gerania	No
Geranium molle	Geranium	Gerania	No
Geranium palustre	Geranium	Gerania	No
Geranium phaeum	Geranium	Gerania	No
Geranium pratense	Geranium	Gerania	No
Geranium pusillum	Geranium	Gerania	No
Geranium pyrenaicum	Geranium	Gerania	No
Geranium robertianum	Geranium	Gerania	No
Geranium sanguineum	Geranium	Gerania	No
Geranium sylvaticum	Geranium	Gerania	No	L14698.2	geranium_ocellatum
Geum rivale	Geum	Rosacea
Geum urbanum	Geum	Rosacea		U06806.1	geum_macrophyllum
Gladiolus palustris	Gladiolus	Iridace	No
Gladiolus imbricatus	Gladiolus	Iridace	No	HM850030.1	gladiolus_dalenii
Glaucium corniculatum	Glaucium	Papaver	No	U86626.1	glaucium_flavum
Glaux maritima	Glaux	Primula		AF213821.1
Glechoma hederacea	Glechoma	Lamiace		L14292.1
Glechoma hirsuta	Glechoma	Lamiace
Globularia punctata	Globularia	Globula	No	AF124558.1	globularia_cordifolia
Glyceria declinata	Glyceria	Poaceae
Glyceria fluitans	Glyceria	Poaceae		AY395539.1
Glyceria maxima	Glyceria	Poaceae
Glyceria nemoralis	Glyceria	Poaceae
Glyceria plicata	Glyceria	Poaceae
Glycyrrhiza glabra	Glycyrrhiza	Fabacea		AB045804.1
Gnaphalium luteo-album	Gnaphalium	Asterac	No	AM234874.1	gnaphalium_sp.
Gnaphalium norvegicum	Gnaphalium	Asterac	No
Gnaphalium supinum	Gnaphalium	Asterac	No
Gnaphalium sylvaticum	Gnaphalium	Asterac	No
Gnaphalium uliginosum	Gnaphalium	Asterac	No
Goodyera repens	Goodyera	Orchida		FJ571330.1
Gratiola officinalis	Gratiola	Scrophu	No	AF026827.1	gratiola_pilosa
Groenlandia densa	Groenlandia	Potamog		HQ901571.1
Gymnadenia conopsea subsp. densiflora	Gymnadenia	Orchida	No
Gymnadenia odoratissima	Gymnadenia	Orchida	No
Gymnadenia conopsea	Gymnadenia	Orchida	No
Gymnocarpium dryopteris	Gymnocarpium	Aspidia		U05925.1
Gymnocarpium robertianum	Gymnocarpium	Aspidia
Gypsophila muralis	Gypsophila	Caryoph	No
Hackelia deflexa	Hackelia	Boragin	no
Hacquetia epipactis	Hacquetia	Apiacea	no
Hedera helix	Hedera	Araliac		LO1924.2
Hedysarum hedysaroides	Hedysarum	Fabacea	no
Heleochloa schoenoides	Heleochloa	Poaceae	no
Helianthemum grandiflorum subsp. grandiflorum	Helianthemum	Cistace	no
Helianthemum grandiflorum subsp. obscurum	Helianthemum	Cistace	no
Helianthus decapetalus	Helianthus	Cistace	no
Helianthus tuberosus	Helianthus	Asterac		GU817765.1
Helichrysum arenarium	Helichrysum	Asterac	no
Helictotrichon desertorum subsp. basalticum	Helictotrichon	Poaceae	no
Helleborus viridis	Helleborus	Ranuncu	no
Helleborus orientalis	Helleborus	Ranuncu		EU053915.1	Added extra for Helleborus
Helleborus niger	Helleborus	Ranuncu		DQ099436.1	Added extra for Helleborus
Hemerocallis fulva	Hemerocallis	Liliace		L05036.2
Hepatica nobilis	Hepatica	Ranuncu		AF386099.1
Heracleum sphondylium	Heracleum	Apiacea		AY395540.1
Heracleum sphondylium subsp. sphondylium	Heracleum	Apiacea	no
Heracleum mantegazzianum	Heracleum	Apiacea	no
Herniaria glabra	Herniaria	Caryoph		AF132091.1
Hesperis matronalis	Hesperis	Brassic	no
Hesperis sibirica	Hesperis	Brassic		FN594835.1	Added extra for Hesperis
Hesperis sylvestris	Hesperis	Brassic	no
Hesperis tristis	Hesperis	Brassic	no
Hieracium alpinum	Hieracium	Asterac	no
Hieracium apiculatum	Hieracium	Asterac	no
Hieracium argillaceum	Hieracium	Asterac	no
Hieracium arvicola	Hieracium	Asterac	no
Hieracium asperulum	Hieracium	Asterac	no
Hieracium atratum	Hieracium	Asterac	no
Hieracium aurantiacum	Hieracium	Asterac	no
Hieracium auriculoides	Hieracium	Asterac	no
Hieracium barbatum	Hieracium	Asterac	no
Hieracium bauhinii	Hieracium	Asterac	no
Hieracium bifidum	Hieracium	Asterac	no
Hieracium bifurcatum	Hieracium	Asterac	no
Hieracium bracchiatum	Hieracium	Asterac	no
Hieracium caesium	Hieracium	Asterac	no
Hieracium caespitosum	Hieracium	Asterac	no
Hieracium calcigenum	Hieracium	Asterac	no
Hieracium calodon	Hieracium	Asterac	no
Hieracium calomastix	Hieracium	Asterac	no
Hieracium carpaticum	Hieracium	Asterac	no
Hieracium corconticum	Hieracium	Asterac	no
Hieracium cymosum	Hieracium	Asterac	no
Hieracium decipiens	Hieracium	Asterac	no
Hieracium diaphanoides	Hieracium	Asterac	no
Hieracium dubium	Hieracium	Asterac	no
Hieracium echioides	Hieracium	Asterac	no
Hieracium engleri	Hieracium	Asterac	no
Hieracium erythrophyllum	Hieracium	Asterac	no
Hieracium flagellare	Hieracium	Asterac	no
Hieracium florentinum	Hieracium	Asterac	no
Hieracium floribundum	Hieracium	Asterac	no
Hieracium fritzei	Hieracium	Asterac	no
Hieracium glandulosodentatum	Hieracium	Asterac	no
Hieracium gothicum	Hieracium	Asterac	no
Hieracium grabowskianum	Hieracium	Asterac	no
Hieracium chlorocephalum	Hieracium	Asterac	no
Hieracium chrysostyloides	Hieracium	Asterac	no
Hieracium inuloides	Hieracium	Asterac	no
Hieracium iseranum	Hieracium	Asterac	no
Hieracium kablikianum	Hieracium	Asterac	no
Hieracium kavinae	Hieracium	Asterac	no
Hieracium krajinae	Hieracium	Asterac	no
Hieracium lactucella	Hieracium	Asterac	no
Hieracium laevicaule	Hieracium	Asterac		GQ120446.1
Hieracium laevigatum	Hieracium	Asterac	no
Hieracium lachenali subsp. erythropodum	Hieracium	Asterac	no
Hieracium lachenalii	Hieracium	Asterac	no
Hieracium lachenalii subsp. sciadophyllum	Hieracium	Asterac	no
Hieracium leptophyton	Hieracium	Asterac	no
Hieracium liptoviense	Hieracium	Asterac	no
Hieracium luteistylum	Hieracium	Asterac	no
Hieracium melanocephalum	Hieracium	Asterac	no
Hieracium murorum	Hieracium	Asterac	no
Hieracium nigrescens	Hieracium	Asterac	no
Hieracium nigritum	Hieracium	Asterac	no
Hieracium nigrostylum	Hieracium	Asterac	no
Hieracium obscurum	Hieracium	Asterac	no
Hieracium pallidum	Hieracium	Asterac	no
Hieracium pedunculare	Hieracium	Asterac	no
Hieracium pilosella	Hieracium	Asterac	no
Hieracium piloselliflorum	Hieracium	Asterac	no
Hieracium piloselloides	Hieracium	Asterac	no
Hieracium polycephalum	Hieracium	Asterac	no
Hieracium praealtum	Hieracium	Asterac	no
Hieracium prenanthoides	Hieracium	Asterac	no
Hieracium pseudalbinum	Hieracium	Asterac	no
Hieracium pseudeximium	Hieracium	Asterac	no
Hieracium racemosum	Hieracium	Asterac	no
Hieracium riphaeum	Hieracium	Asterac	no
Hieracium rohacsense	Hieracium	Asterac	no
Hieracium rohlenae	Hieracium	Asterac	no
Hieracium rothianum	Hieracium	Asterac	no
Hieracium rupigenum	Hieracium	Asterac	no
Hieracium sabaudum	Hieracium	Asterac	no
Hieracium scitulum	Hieracium	Asterac	no
Hieracium schmidtii	Hieracium	Asterac	no
Hieracium schneiderianum	Hieracium	Asterac	no
Hieracium schustleri	Hieracium	Asterac	no
Hieracium silesiacum	Hieracium	Asterac	no
Hieracium sternbergii	Hieracium	Asterac	no
Hieracium stoloniferum	Hieracium	Asterac	no
Hieracium striatum	Hieracium	Asterac	no
Hieracium stygium	Hieracium	Asterac	no
Hieracium subcaesium	Hieracium	Asterac	no
Hieracium subnigrescens	Hieracium	Asterac	no
Hieracium sudeticolum	Hieracium	Asterac	no
Hieracium sudeticum	Hieracium	Asterac	no
Hieracium sulfureum	Hieracium	Asterac	no
Hieracium tortuosum	Hieracium	Asterac	no
Hieracium tubulosum	Hieracium	Asterac	no
Hieracium uechtritzianum	Hieracium	Asterac	no
Hieracium umbellatum	Hieracium	Asterac	no
Hieracium vailantii	Hieracium	Asterac	no
Hieracium velenovskyanum	Hieracium	Asterac	no
Hieracium villosum	Hieracium	Asterac	no
Hieracium wimmeri	Hieracium	Asterac	no
Hieracium zizianum	Hieracium	Asterac	no
Hierochloe odorata	Hierochloe	Poaceae		AJ784828.1
Hierochloe australis	Hierochloe	Poaceae	no
Hippochaete hyemalis	Hippochaete	Equiset	no
Hippochaete ramosissima	Hippochaete	Equiset	no
Hippochaete variegata	Hippochaete	Equiset	no
Hippocrepis comosa	Hippocrepis	Fabacea	no
Hippocrepis emerus	Hippocrepis	Fabacea		Z70169.1	synonym Coronilla emerus
Hippuris vulgaris	Hippuris	Hippuri		AF248028.1
Holcus mollis	Holcus	Poaceae		JN892525.1
Holcus lanatus	Holcus	Poaceae		HM850053.1
Holosteum umbellatum	Holosteum	Caryoph	no
Homogyne alpina	Homogyne	Asterac		GU817767.1
Hordelymus europaeus	Hordelymus	Poaceae		EU376159.1
Hordeum murinum	Hordeum	Poaceae		AY137437.1
Hordeum vulgare	Hordeum	Poaceae		AY137456.1
Hottonia palustris	Hottonia	Primula		AF395002.1
Humulus lupulus	Humulus	Cannaba		AF061992.1
Huperzia selago	Huperzia	Huperzi		DQ026593.1
Hydrocharis morsus-ranae	Hydrocharis	Hydroch		HQ901567.1
Hydrocotyle vulgaris	Hydrocotyle	Hydroco		HM850058.1
Hylotelephium maximum	Hylotelephium	Crassul	no
Hylotelephium argutum	Hylotelephium	Crassul	no
Hyoscyamus niger	Hyoscyamus	Solanac		HQ216124.1
Hypericum elegans	Hypericum	Hyperic	no
Hypericum hirsutum	Hypericum	Hyperic	no
Hypericum humifusum	Hypericum	Hyperic	no
Hypericum maculatum	Hypericum	Hyperic	no
Hypericum montanum	Hypericum	Hyperic	no
Hypericum perforatum	Hypericum	Hyperic		HQ332081.1
Hypericum tetrapterum	Hypericum	Hyperic		HQ332082.1
Hypericum hypericoides	Hypericum	Hyperic		HM850064.1	Added extra for Hypericum
Hypericum mutilum	Hypericum	Hyperic		HM850065.1	Added extra for Hypericum
Hypericum linarifolium	Hypericum	Hyperic		HQ332080.1	Added extra for Hypericum
Hypericum grandifolium	Hypericum	Hyperic		HQ332076.1	Added extra for Hypericum
Hypericum androsaemum	Hypericum	Hyperic		HQ332070.1	Added extra for Hypericum
Hypochoeris maculata	Hypochaeris	Asterac	no
Hypochoeris glabra	Hypochaeris	Asterac	no
Hypochoeris radicata	Hypochaeris	Asterac		HM850069.1
Hypochoeris uniflora	Hypochaeris	Asterac	no
Impatiens glandulifera	Impatiens	Balsami	no
Impatiens noli-tangere	Impatiens	Balsami		AB043516.1
Impatiens parviflora	Impatiens	Balsami	no
Imperatoria ostruthium	Imperatoria	Apiacea	no
Inula britannica	Inula	Asterac		AY215130.1
Inula conyzae	Inula	Asterac		JN892417.1
Inula ensifolia	Inula	Asterac	no
Inula germanica	Inula	Asterac	no
Inula hirta	Inula	Asterac		FR865115.1	610 bp
Inula oculus-christi	Inula	Asterac	no
Inula salicina	Inula	Asterac		FR865116.1	610 bp
Inula sericea	Inula	Asterac		AY874438.1	added extra for Inula
Iris aphylla	Iris	Iridace	no
Iris aphylla subsp. fieberi	Iris	Iridace	no
Iris arenaria	Iris	Iridace	no
Iris graminea	Iris	Iridace	no
Iris pseudacorus	Iris	Iridace	no
Iris pumila	Iris	Iridace	no
Iris sibirica	Iris	Iridace	no
Iris variegata	Iris	Iridace	no
Iris virginica	Iris	Iridace		HQ182432.1	added extra for Iris
Iris foetidissima	Iris	Iridace		HM850074.1	added extra for Iris
Iris germanica	Iris	Iridace		HM850075.1	added extra for Iris
Iris tenax	Iris	Iridace		JQ273918.1	added extra for Iris
Isatis tinctoria	Isatis	Brassic	no	FN594830.1	isatis_pachycarpa
Isatis tinctoria subsp. praecox	Isatis	Brassic	no
Isoetes lacustris	Isoetes	Isoetac		AJ010855.1
Isolepis setacea	Isolepis	Cyperac		Y12962.1
Isopyrum thalictroides	Isopyrum	Ranuncu		EF437144.1
Jasione montana	Jasione	Campanu		EU713354.1
Jovibarba sobolifera	Jovibarba	Crassul	no
Juglans regia	Juglans	Jugland	no	AF206785.1	juglans_nigra
Juncus acutiflorus	Juncus	Juncace	no
Juncus alpino-articulatus	Juncus	Juncace
Juncus articulatus	Juncus	Juncace		AY395543.1
Juncus bufonius	Juncus	Juncace		HM850085.1
Juncus bulbosus	Juncus	Juncace		AY216622.1
Juncus compressus	Juncus	Juncace		AY216625.1
Juncus conglomeratus	Juncus	Juncace	no	HM850088.1	680 bp
Juncus effusus	Juncus	Juncace		AY216612.1
Juncus filiformis	Juncus	Juncace		JN892294.1	542 bp
Juncus gerardii	Juncus	Juncace		AY216613.1
Juncus inflexus	Juncus	Juncace		JN893771.1	542 bp
Juncus ranarius	Juncus	Juncace	no
Juncus squarrosus	Juncus	Juncace		AY216619.1
Juncus subnodulosus	Juncus	Juncace		AY216630.1
Juncus tenageia	Juncus	Juncace	no
Juncus tenuis	Juncus	Juncace		HM850091.1
Juncus trifidus	Juncus	Juncace		AY216618.1
Juniperus communis var. saxatilis	Juniperus	Cupress		JQ512554.1
Juniperus communis subsp. alpina	Juniperus	Cupress	no
Jurinea mollis	Jurinea	Asterac	no
Jurinea cyanoides	Jurinea	Asterac	no
Knautia arvensis	Knautia	Dipsaca		FJ640617.1
Knautia arvensis subsp. pseudolongifolia	Knautia	Dipsaca	no
Knautia drymeia	Knautia	Dipsaca	no
Knautia kitaibelii	Knautia	Dipsaca	no
Knautia maxima	Knautia	Dipsaca	no
Kochia prostrata	Kochia	Chenopo		AY270104.1	shown as Bassia prostrata
Kochia scoparia	Kochia	Chenopo	no
Kochi densiflora	Kochia	Chenopo		AY489264.1	added extra
Koeleria glauca	Koeleria	Poaceae	no
Koeleria macrantha	Koeleria	Poaceae	no
Koeleria pyramidata	Koeleria	Poaceae		AJ784825.1
Laburnum anagyroides	Laburnum	Fabacea		Z70077.1
Lactuca perennis	Lactuca	Asterac	no
Lactuca quercina	Lactuca	Asterac	no
Lactuca quercina subsp. sagittata	Lactuca	Asterac	no
Lactuca serriola	Lactuca	Asterac		HM850098.1
Lactuca viminea	Lactuca	Asterac	no
Lamium album	Lamium	Lamiace		Z37398.1
Lamium amplexicaule	Lamium	Lamiace		Z37399.1
Lamium galeobdolon	Lamium	Lamiace		Z37400.1
Lamium maculatum	Lamium	Lamiace		Z37402.1
Lamium purpureum	Lamium	Lamiace		Z37403.1
Lappula squarrosa	Lappula	Boragin	no	EU599846.1	lappula_deflexa
Lapsana communis	Lapsana	Asterac		HM850099.1
Larix decidua	Larix	Pinacea		AB019826.1
Laserpitium archangelica	Laserpitium	Apiacea	no
Laserpitium latifolium	Laserpitium	Apiacea	no
Laserpitium prutenicum	Laserpitium	Apiacea	no
Lastrea limbosperma	Lastrea	Thelypt	no
Lathraea squamaria	Lathraea	Scrophu		JN890561.1	523 bp
Lathyrus heterophyllus	Lathyrus	Fabacea	no
Lathyrus latifolius	Lathyrus	Fabacea		HM029364.1
Lathyrus linifolius	Lathyrus	Fabacea	no	JN893687.1	542 bp
Lathyrus niger	Lathyrus	Fabacea	no
Lathyrus palustris	Lathyrus	Fabacea		HM029366.1
Lathyrus pannonicus	Lathyrus	Fabacea	no
Lathyrus pisiformis	Lathyrus	Fabacea	no
Lathyrus pratensis	Lathyrus	Fabacea		AY395544.1
Lathyrus sativus	Lathyrus	Fabacea	no
Lathyrus sylvestris	Lathyrus	Fabacea	no
Lathyrus tuberosus	Lathyrus	Fabacea		Z70172.1
Lathyrus vernus	Lathyrus	Fabacea	no
Lavatera thuringiaca	Lavatera	Malvace	no
Ledum palustre	Ledum	Ericace		AF421101.1	synonym Rhododendron tomentosum
Lembotropis nigricans	Lembotropis	Fabacea	no
Lemna gibba	Lemna	Lemnace		AY034235.1
Lemna minor	Lemna	Lemnace		HM850112.1
Lemna trisulca	Lemna	Lemnace		AY034237.1
Leontodon autumnalis	Leontodon	Asterac	no
Leontodon autumnalis subsp. pratensis	Leontodon	Asterac	no
Leontodon hispidus	Leontodon	Asterac		AY395545.1
Leontodon hispidus subsp. hastilis	Leontodon	Asterac	no
Leontodon incanus	Leontodon	Asterac	no
Leontopodium alpinum	Leontopodium	Asterac		AB530972.1
Leonurus marrubiastrum	Leonurus	Lamiace	no
Leonurus cardiaca	Leonurus	Lamiace		HQ839686.1
Lepidium campestre	Lepidium	Brassic	no
Lepidium ruderale	Lepidium	Brassic	no	HM850118.1	lepidium_draba
Leucanthemum ircutianum	Leucanthemum	Asterac	no
Leucanthemum vulgare agg.	Leucanthemum	Asterac	no
Leucojum vernum	Leucojum	Amaryll	no
Leucojum aestivum	Leucojum	Amaryll	no
Leucorchis albida	Leucorchis	Orchida	no
Levisticum officinale	Levisticum	Apiacea	no
Libanotis pyrenaica	Libanotis	Apiacea	no
Ligularia sibirica	Ligularia	Asterac	no
Ligusticum mutellina	Ligusticum	Apiacea	no
Ligustrum vulgare	Ligustrum	Oleacea		DQ673302.1
Lilium martagon	Lilium	Liliace	no
Lilium bulbiferum	Lilium	Liliace		AB034929.1
Limodorum abortivum	Limodorum	Orchida	no
Limosella aquatica	Limosella	Scrophu	no
Linaria genistifolia	Linaria	Scrophu	no
Linaria arvensis	Linaria	Scrophu	no
Linaria vulgaris	Linaria	Scrophu	no
Linum austriacum	Linum	Linacea		FJ169566.1
Linum catharticum	Linum	Linacea		FJ169570.1
Linum flavum	Linum	Linacea		FJ169574.1
Linum hirsutum	Linum	Linacea		FJ169583.1
Linum tenuifolium	Linum	Linacea		FJ169594.1
Liparis loeselii	Liparis	Orchida	no	AF518046.1	liparis_liliifolia
Listera cordata	Listera	Orchida	no
Listera ovata	Listera	Orchida	no	AF074184.1	listera_smallii
Lithospermum arvense	Lithospermum	Boragin		HM849830.1	synonym Buglossoides arvensis
Lithospermum officinale	Lithospermum	Boragin		EU599855.1
Lithospermum purpurocaeruleum	Lithospermum	Boragin		EU599854.1
Lycopersicon esculentum	Llycopersicon	Solanac		L14403.1
Loiseleuria procumbens	Loiseleuria	Ericace		U49288.1
Lolium perenne	Lolium	Poaceae		AY395547.1
Lolium multiflorum	Lolium	Poaceae	no
Lonicera caerulea	Lonicera	Caprifo	no
Lonicera caprifolium	Lonicera	Caprifo	no
Lonicera nigra	Lonicera	Caprifo	no
Lonicera periclymenum	Lonicera	Caprifo	no
Lonicera tatarica	Lonicera	Caprifo	no	AF446933.1	lonicera_nervosa
Lonicera xylosteum	Lonicera	Caprifo	no
Loranthus europaeus	Loranthus	Loranth	no
Lotus borbasii	Lotus	Fabacea	no
Lotus corniculatus	Lotus	Fabacea		U74213.1
Lotus tenuis	Lotus	Fabacea	no
Lotus uliginosus	Lotus	Fabacea	no
Lunaria annua	Lunaria	Brassic	no
Lunaria rediviva	Lunaria	Brassic	no
Lupinus polyphyllus	Lupinus	Fabacea		Z70052.1
Luzula campestris	Luzula	Juncace		AY395548.1
Luzula luzulina	Luzula	Juncace		AY216632.1
Luzula luzuloides subsp. cuprina	Luzula	Juncace	no
Luzula luzuloides subsp. luzuloides	Luzula	Juncace	no
Luzula multiflora s.l.	Luzula	Juncace	no
Luzula pallescens	Luzula	Juncace	no
Luzula pilosa	Luzula	Juncace		AY216653.1
Luzula spicata	Luzula	Juncace		AY216645.1
Luzula sudetica	Luzula	Juncace		AY216647.1
Luzula sylvatica	Luzula	Juncace		AY216637.1
Lychnis coronaria	Lychnis	Caryoph	no
Lychnis flos-cuculi	Lychnis	Caryoph		AY395549.1	synonym Silene flos-cuculi
Lychnis chalcedonica	Lychnis	Caryoph	no
Lycium barbarum	Lycium	Solanac	no	HQ216128.1	lycium_americanum
Lycopodiella inundata	Lycopodiella	Lycopod		Y07938.1
Lycopodium annotinum	Lycopodium	Lycopod		AJ133247.1
Lycopodium clavatum	Lycopodium	Lycopod		Y07936.1
Lycopus europaeus	Lycopus	Lamiace	no
Lysimachia nemorum	Lysimachia	Primula	no
Lysimachia nummularia	Lysimachia	Primula		AY395550.1
Lysimachia vulgaris	Lysimachia	Primula		AF421095.1
Lythrum salicaria	Lythrum	Lythrac	no	HM850155.1	lythrum_portula
Mahonia aquifolium	Mahonia	Berberi
Maianthemum bifolium	Maianthemum	Liliace
Malaxis monophyllos	Malaxis	Orchida
Malus domestica	Malus	Rosacea
Malus sylvestris	Malus	Rosacea
Malva pusilla	Malva	Malvace
Malva neglecta	Malva	Malvace
Malva sylvestris	Malva	Malvace
Marrubium peregrinum	Marrubium	Lamiace
Marrubium vulgare	Marrubium	Lamiace
Matricaria maritima	Matricaria	Asterac
Matricaria maritima subsp. inodora	Matricaria	Asterac
Matteuccia struthiopteris	Matteuccia	Athyria
Medicago falcata	Medicago	Fabacea
Medicago lupulina	Medicago	Fabacea
Medicago minima	Medicago	Fabacea
Medicago prostrata	Medicago	Fabacea
Medicago sativa	Medicago	Fabacea
Melampyrum arvense	Melampyrum	Scrophu
Melampyrum cristatum	Melampyrum	Scrophu
Melampyrum herbichii	Melampyrum	Scrophu
Melampyrum nemorosum	Melampyrum	Scrophu
Melampyrum nemorosum subsp. moravicum	Melampyrum	Scrophu
Melampyrum pratense	Melampyrum	Scrophu
Melampyrum pratense subsp. engleri	Melampyrum	Scrophu
Melampyrum pratense subsp. oligocladum	Melampyrum	Scrophu
Melampyrum pratense subsp. paludosum	Melampyrum	Scrophu
Melampyrum sylvaticum	Melampyrum	Scrophu
Melica ciliata	Melica	Poaceae
Melica nutans	Melica	Poaceae
Melica picta	Melica	Poaceae
Melica transsilvanica	Melica	Poaceae
Melica uniflora	Melica	Poaceae
Melilotus macrorrhiza	Melilotus	Fabacea
Melilotus alba	Melilotus	Fabacea
Melilotus officinalis	Melilotus	Fabacea
Melittis melissophyllum	Melittis	Lamiace
Mentha aquatica	Mentha	Lamiace
Mentha arvensis	Mentha	Lamiace
Mentha longifolia	Mentha	Lamiace
Mentha spicata	Mentha	Lamiace
Menyanthes trifoliata	Menyanthes	Menyant
Mercurialis annua	Mercurialis	Euphorb
Mercurialis perennis	Mercurialis	Euphorb
Mespilus germanica	Mespilus	Rosacea
Meum athamanticum	Meum	Apiacea
Milium effusum	Milium	Poaceae
Mimulus guttatus	Mimulus	Scrophu
Minuartia fastigiata	Minuartia	Caryoph
Minuartia gerardii	Minuartia	Caryoph
Minuartia setacea	Minuartia	Caryoph
Misopates orontium	Misopates	Scrophu
Moehringia trinervia	Moehringia	Caryoph
Molinia arundinacea	Molinia	Poaceae
Molinia caerulea	Molinia	Poaceae
Moneses uniflora	Moneses	Pyrolac
Monotropa hypopitys	Monotropa	Monotro
Monotropa hypophegea	Monotropa	Monotro
Montia fontana	Montia	Portula
Montia hallii	Montia	Portula
Muscari comosum	Muscari	Liliace
Muscari racemosum	Muscari	Liliace
Muscari tenuiflorum	Muscari	Liliace
Mycelis muralis	Mycelis	Asterac
Myosotis alpestris	Myosotis	Boragin
Myosotis arvensis	Myosotis	Boragin
Myosotis caespitosa	Myosotis	Boragin
Myosotis discolor	Myosotis	Boragin
Myosotis laxiflora	Myosotis	Boragin
Myosotis nemorosa	Myosotis	Boragin
Myosotis palustris agg.	Myosotis	Boragin
Myosotis ramosissima	Myosotis	Boragin
Myosotis sparsiflora	Myosotis	Boragin
Myosotis stenophylla	Myosotis	Boragin
Myosotis stricta	Myosotis	Boragin
Myosotis sylvatica	Myosotis	Boragin
Myosoton aquaticum	Myosoton	Caryoph
Myosurus minimus	Myosurus	Ranuncu
Myriophyllum alterniflorum	Myriophyllum	Halorag
Myriophyllum spicatum	Myriophyllum	Halorag
Myriophyllum verticillatum	Myriophyllum	Holorag
Myrrhis odorata	Myrrhis	Apiacea
Najas marina	Najas	Najadac
Narcissus poeticus	Narcissus	Amaryll
Narcissus pseudo-narcissus	Narcissus	Amaryll
Nardus stricta	Nardus	Poaceae
Nasturtium officinale	Nasturtium	Brassic
Naumburgia thyrsiflora	Naumburgia	Primula
Negundo aceroides	Negundo	Acerace
Neottia nidus-avis	Neottia	Orchida
Nepeta pannonica	Nepeta	Lamiace
Nepeta cataria	Nepeta	Lamiace
Neslia paniculata	Neslia	Brassic
Nigella arvensis	Nigella	Ranuncu
Nonea pulla	Nonea	Boragin
Nuphar pumila	Nuphar	Nymphea
Nuphar lutea	Nuphar	Nymphea
Nymphaea alba	Nymphaea	Nymphea
Nymphaea candida	Nymphaea	Nymphea
Nymphoides peltata	Nymphoides	Menyant
Oberna behen	Oberna	Caryoph
Odontites verna	Odontites	Scrophu
Odontites vulgaris	Odontites	Scrophu
Oenanthe aquatica	Oenanthe	Apiacea
Oenothera biennis	Oenothera	Onagrac
Omphalodes scorpioides	Omphalodes	Boragin
Onobrychis arenaria	Onobrychis	Fabacea
Onobrychis viciifolia	Onobrychis	Fabacea
Ononis arvensis	Ononis	Fabacea
Ononis repens	Ononis	Fabacea
Ononis spinosa	Ononis	Fabacea
Onopordum acanthium	Onopordum	Asterac
Ophioglossum vulgatum	Ophioglossum	Ophiogl
Ophrys apifera	Ophrys	Orchida
Ophrys insectifera	Ophrys	Orchida
Orchis coriophora	Orchis	Orchida
Orchis laxiflora	Orchis	Orchida
Orchis mascula	Orchis	Orchida
Orchis mascula subsp. signifera	Orchis	Orchida
Orchis militaris	Orchis	Orchida
Orchis morio	Orchis	Orchida
Orchis pallens	Orchis	Orchida
Orchis palustris	Orchis	Orchida
Orchis purpurea	Orchis	Orchida
Orchis ustulata	Orchis	Orchida
Oreosedum album	Oreosedum	Crassul
Oreosedum villosum	Oreosedum	Crassul
Origanum vulgare	Origanum	Lamiace
Orlaya grandiflora	Orlaya	Apiacea
Ornithogalum kochii	Ornithogalum	Liliace
Ornithogalum nutans	Ornithogalum	Liliace
Ornithogalum umbellatum	Ornithogalum	Liliace
Orobanche alba	Orobanche	Orobanc
Orobanche alsatica	Orobanche	Orobanc
Orobanche arenaria	Orobanche	Orobanc
Orobanche caesia	Orobanche	Orobanc
Orobanche caryophyllacea	Orobanche	Orobanc
Orobanche coerulescens	Orobanche	Orobanc
Orobanche elatior	Orobanche	Orobanc
Orobanche loricata	Orobanche	Orobanc
Orobanche lutea	Orobanche	Orobanc
Orobanche picridis	Orobanche	Orobanc
Orobanche purpurea	Orobanche	Orobanc
Orobanche reticulata	Orobanche	Orobanc
Orthanta lutea	Orthanta	Scrophu
Orthilia secunda	Orthilia	Pyrolac
Oxalis acetosella	Oxalis	Oxalida
Oxycoccus microcarpus	Oxycoccus	Ericace
Oxycoccus palustris	Oxycoccus	Ericace
Oxytropis pilosa	Oxytropis	Fabacea
Padellus mahaleb	Padellus	Rosacea	No
Padus avium	Padus	Rosacea	No
Padus avium subsp. borealis	Padus	Rosacea	No
Padus serotina	Padus	Rosacea	No
Paeonia officinalis	Paeonia	Paeonia	No	AJ403031.1	paeonia_humilis
Panicum miliaceum	Panicum	Poaceae		AM849333.1
Papaver albiflorum	Papaver	Papaver
Papaver argemone	Papaver	Papaver
Papaver dubium agg.	Papaver	Papaver
Papaver rhoeas	Papaver	Papaver		FJ626614.1
Parageum montanum	Parageum	Rosacea	No
Parietaria officinalis	Parietaria	Urticac	No	HM850235.1	parietaria_debilis
Paris quadrifolia	Paris	Trillia	No
Parnassia palustris	Parnassia	Parnass		AY935731.1
Parthenocissus quinquefolia	Parthenocissus	Vitacea		AJ402985.1
Pastinaca sativa	Pastinaca	Apiacea	No
Pastinaca sativa subsp. urens	Pastinaca	Apiacea	No
Pedicularis sudetica	Pedicularis	Scrophu	No
Pedicularis palustris	Pedicularis	Scrophu	No
Pedicularis sylvatica	Pedicularis	Scrophu	No	AF206803.1	pedicularis_coronata
Peplis portula	Peplis	Lythrac		AY036139.1
Persicaria amphibia	Persicaria	Polygon
Persicaria brittingeri	Persicaria	Polygon
Persicaria hydropiper	Persicaria	Polygon
Persicaria lapathifolia	Persicaria	Polygon		FM883630.1
Persicaria lapathifolia subsp. lapathifolia	Persicaria	Polygon
Persicaria lapathifolia subsp. mesomorpha	Persicaria	Polygon
Persicaria maculata	Persicaria	Polygon
Persicaria minor	Persicaria	Polygon
Persicaria mitis	Persicaria	Polygon
Persicaria tomentosa	Persicaria	Polygon
Petasites albus	Petasites	Asterac	No
Petasites hybridus	Petasites	Asterac	No
Petasites kablikianus	Petasites	Asterac	No
Petrorhagia prolifera	Petrorhagia	Caryoph	No
Petrosedum reflexum	Petrosedum	Crassul	No
Peucedanum alsaticum	Peucedanum	Apiacea	No
Peucedanum carvifolia	Peucedanum	Apiacea	No
Peucedanum cervaria	Peucedanum	Apiacea	No	AM234823.1	peucedanum_galbanum
Peucedanum oreoselinum	Peucedanum	Apiacea	No
Peucedanum palustre	Peucedanum	Apiacea	No
Phacelia tanacetifolia	Phacelia	Hydroph		EU599826.1
Phalaris arundinacea	Phalaris	Poaceae		AJ784827.1
Phalaris canariensis	Phalaris	Poaceae
Phegopteris connectilis	Phegopteris	Thelypt		JF832080.1
Philadelphus coronarius	Philadelphus	Hydrang	No	JF308662.1	philadelphus_californicus
Phleum alpinum agg.	Phleum	Poaceae
Phleum bertolonii	Phleum	Poaceae
Phleum phleoides	Phleum	Poaceae
Phleum pratense	Phleum	Poaceae		AJ784832.1
Phleum rhaeticum	Phleum	Poaceae
Phlomis tuberosa	Phlomis	Lamiace	No	HM850253.1	phlomis_fruticosa
Phragmites australis	Phragmites	Poaceae		U29900.1
Phyllitis scolopendrium	Phyllitis	Aspleni		U30607.1
Physalis alkekengi	Physalis	Solanac		U08617.1
Physocarpus opulifolius	Physocarpus	Rosacea		U06817.1	physocarpus_malvaceus
Phyteuma nigrum	Phyteuma	Campanu	No
Phyteuma orbiculare	Phyteuma	Campanu	No
Phyteuma orbiculare subsp. montanum	Phyteuma	Campanu	No
Phyteuma spicatum	Phyteuma	Campanu		EU643712.1
Picea abies	Picea	Pinacea		JQ512566.1
Picris hieracioides	Picris	Asterac	No	HM850259.1	picris_echioides
Pimpinella major	Pimpinella	Apiacea	No
Pimpinella saxifraga subsp. nigra	Pimpinella	Apiacea	No
Pimpinella saxifraga subsp. saxifraga	Pimpinella	Apiacea	No	U50229.1	Pimpinella saxifraga
Pinguicula bohemica	Pinguicula	Lentibu	No
Pinguicula vulgaris	Pinguicula	Lentibu	No	L01942.2	pinguicula_caerulea
Pinus mugo	Pinus	Pinacea		EU269032.1
Pinus nigra	Pinus	Pinacea
Pinus rotundata	Pinus	Pinacea
Pinus strobus	Pinus	Pinacea
Pinus sylvestris	Pinus	Pinacea
Plantago atrata subsp. sudetica	Plantago	Plantag
Plantago lanceolata	Plantago	Plantag		L36454.1
Plantago lanceolata subsp. sphaerostachya	Plantago	Plantag
Plantago major	Plantago	Plantag
Plantago major subsp. intermedia	Plantago	Plantag
Plantago maritima	Plantago	Plantag
Plantago media	Plantago	Plantag
Plantago media subsp. stepposa	Plantago	Plantag
Plantago scabra	Plantago	Plantag
Platanthera bifolia	Platanthera	Orchida	No
Platanthera chlorantha	Platanthera	Orchida	No	HM850268.1	platanthera_micrantha
Pleurospermum austriacum	Pleurospermum	Apiacea	No	D44583.1	pleurospermum_camtschaticum
Poa alpina	Poa	Poaceae
Poa angustifolia	Poa	Poaceae
Poa annua	Poa	Poaceae
Poa badensis	Poa	Poaceae
Poa bulbosa	Poa	Poaceae
Poa compressa	Poa	Poaceae
Poa chaixii	Poa	Poaceae
Poa laxa	Poa	Poaceae
Poa nemoralis	Poa	Poaceae
Poa palustris	Poa	Poaceae
Poa palustris subsp. xerotica	Poa	Poaceae
Poa pratensis	Poa	Poaceae
Poa remota	Poa	Poaceae
Poa riphaea	Poa	Poaceae
Poa subcoerulea	Poa	Poaceae
Poa supina	Poa	Poaceae
Poa trivialis	Poa	Poaceae		HM850270.1
Podospermum canum	Podospermum	Asterac	No
Podospermum laciniatum	Podospermum	Asterac	No
Polemonium caeruleum	Polemonium	Polemon	No	L11687.1	polemonium_reptans 3' end
Polycnemum majus	Polycnemu	Chenopo		AY270118.1
Polycnemum arvense	Polycnemum	Chenopo
Polygala amara subsp. brachyptera	Polygala	Polygal
Polygala amarella	Polygala	Polygal
Polygala amarella subsp. austriaca	Polygala	Polygal
Polygala comosa	Polygala	Polygal		AM234211.1
Polygala major	Polygala	Polygal
Polygala multicaulis	Polygala	Polygal
Polygala serpyllifolia	Polygala	Polygal
Polygala vulgaris	Polygala	Polygal
Polygaloides chamaebuxus	Polygaloides	Polygal	No
Polygonatum latifolium	Polygonatum	Liliace
Polygonatum multiflorum	Polygonatum	Liliace
Polygonatum odoratum	Polygonatum	Liliace		HM640459.1	polygonatum_odoratum_var._pluriflorum
Polygonatum verticillatum	Polygonatum	Liliace	No	HM640456.1	polygonatum_inflatum
Polygonum arenastrum	Polygonum	Polygon
Polygonum aviculare	Polygonum	Polygon		AF297127.1
Polygonum rurivagum	Polygonum	Polygon
Polypodium vulgare	Polypodium	Polypod		AB044899.1
Polystichum braunii	Polystichum	Aspidia
Polystichum lonchitis	Polystichum	Aspidia		AF537247.1
Polystichum aculeatum	Polystichum	Aspidia
Populus alba	Populus	Salicac		HM850277.1
Populus nigra	Populus	Salicac
Populus tremula	Populus	Salicac
Potamogeton acutifolius	Potamogeton	Potamog
Potamogeton alpinus	Potamogeton	Potamog		AB196845.1
Potamogeton coloratus	Potamogeton	Potamog
Potamogeton compressus	Potamogeton	Potamog
Potamogeton crispus	Potamogeton	Potamog
Potamogeton filiformis	Potamogeton	Potamog
Potamogeton gramineus	Potamogeton	Potamog
Potamogeton lucens	Potamogeton	Potamog
Potamogeton natans	Potamogeton	Potamog
Potamogeton nodosus	Potamogeton	Potamog
Potamogeton obtusifolius	Potamogeton	Potamog
Potamogeton pectinatus	Potamogeton	Potamog
Potamogeton perfoliatus	Potamogeton	Potamog		EU741051.1
Potamogeton pusillus	Potamogeton	Potamog
Potamogeton trichoides	Potamogeton	Potamog
Potentilla alba	Potentilla	Rosacea
Potentilla anglica	Potentilla	Rosacea		HM850284.1
Potentilla anserina	Potentilla	Rosacea
Potentilla arenaria	Potentilla	Rosacea
Potentilla argentea	Potentilla	Rosacea
Potentilla aurea	Potentilla	Rosacea
Potentilla australis	Potentilla	Rosacea
Potentilla collina	Potentilla	Rosacea
Potentilla erecta	Potentilla	Rosacea
Potentilla filiformis	Potentilla	Rosacea
Potentilla heptaphylla	Potentilla	Rosacea
Potentilla inclinata	Potentilla	Rosacea
Potentilla norvegica	Potentilla	Rosacea
Potentilla patula	Potentilla	Rosacea
Potentilla recta	Potentilla	Rosacea
Potentilla reptans	Potentilla	Rosacea
Potentilla supina	Potentilla	Rosacea
Potentilla tabernaemontani	Potentilla	Rosacea
Potentilla thuringiaca	Potentilla	Rosacea
Prenanthes purpurea	Prenanthes	Asterac	No
Primula elatior	Primula	Primula
Primula elatior subsp. tatrensis	Primula	Primula
Primula minima	Primula	Primula
Primula veris	Primula	Primula		AF394981.1
Primula veris subsp. canescens	Primula	Primula
Prunella grandiflora	Prunella	Lamiace		Z37431.1
Prunella laciniata	Prunella	Lamiace
Prunella vulgaris	Prunella	Lamiace
Prunus cerasifera	Prunus	Rosacea		AF227900.1
Prunus domestica	Prunus	Rosacea
Prunus insititia	Prunus	Rosacea
Prunus spinosa	Prunus	Rosacea
Pseudolysimachium longifolium	Pseudolysimachium	Scrophu	No
Pseudolysimachium spicatum	Pseudolysimachium	Scrophu	No
Pteridium aquilinum	Pteridium	Hypolep		U05939.1
Puccinellia distans	Puccinellia	Poaceae		L14621.1
Puccinellia limosa	Puccinellia	Poaceae
Pulicaria dysenterica	Pulicaria	Asterac	No	AM234906.1	pulicaria_scabra
Pulmonaria angustifolia	Pulmonaria	Boragin
Pulmonaria mollis	Pulmonaria	Boragin
Pulmonaria obscura	Pulmonaria	Boragin		EU599876.1
Pulmonaria officinalis	Pulmonaria	Boragin
Pulsatilla grandis	Pulsatilla	Ranuncu	No
Pulsatilla patens	Pulsatilla	Ranuncu	No
Pulsatilla pratensis subsp. bohemica	Pulsatilla	Ranuncu	No
Pulsatilla scherfelii	Pulsatilla	Ranuncu	No	AY954492.1	pulsatilla_cernua
Pulsatilla vernalis	Pulsatilla	Ranuncu	No
Pyrola chlorantha	Pyrola	Pyrolac
Pyrola media	Pyrola	Pyrolac
Pyrola minor	Pyrola	Pyrolac
Pyrola rotundifolia	Pyrola	Pyrolac		L12622.2
Pyrus communis	Pyrus	Rosacea		JQ391382.1
Pyrus pyraster	Pyrus	Rosacea
Quercus cerris	Quercus	Fagacea
Quercus petraea	Quercus	Fagacea
Quercus pubescens	Quercus	Fagacea	No
Quercus robur	Quercus	Fagacea		AB125025.1
Quercus rubra	Quercus	Fagacea		M58391.1
Ranunculus aconitifolius	Ranunculus	Ranuncu
Ranunculus acris	Ranunculus	Ranuncu
Ranunculus auricomus	Ranunculus	Ranuncu
Ranunculus bulbosus	Ranunculus	Ranuncu
Ranunculus cassubicus	Ranunculus	Ranuncu
Ranunculus flammula	Ranunculus	Ranuncu		HM850295.1
Ranunculus illyricus	Ranunculus	Ranuncu	No
Ranunculus lanuginosus	Ranunculus	Ranuncu	No
Ranunculus lingua	Ranunculus	Ranuncu	No
Ranunculus nemorosus	Ranunculus	Ranuncu	No
Ranunculus platanifolius	Ranunculus	Ranuncu	No
Ranunculus polyanthemos	Ranunculus	Ranuncu	No
Ranunculus repens	Ranunculus	Ranuncu		HM850298.1
Ranunculus sardous	Ranunculus	Ranuncu	No
Ranunculus sceleratus	Ranunculus	Ranuncu	No
Raphanus raphanistrum	Raphanus	Brassic	No
Raphanus sativus	Raphanus	Brassic	No
Rapistrum perenne	Rapistrum	Brassic	No	HM850300.1	Rapistrum rugosum
Reseda lutea	Reseda	Resedac
Reseda luteola	Reseda	Resedac		HM850302.1
Reynoutria japonica	Reynoutria	Polygon		AF297131.1
Rhamnus cathartica	Rhamnus	Rhamnac		L13189.2
Rhinanthus alectorolophus	Rhinanthus	Scrophu
Rhinanthus glacialis	Rhinanthus	Scrophu
Rhinanthus minor	Rhinanthus	Scrophu		AY395558.1
Rhinanthus pulcher	Rhinanthus	Scrophu	No
Rhinanthus pulcher subsp. alpinus	Rhinanthus	Scrophu	No
Rhinanthus serotinus	Rhinanthus	Scrophu	No
Rhodax canus	Rhodax	Cistace	No
Rhodiola rosea	Rhodiola	Crassul	No
Rhodococcum vitis-idaea	Rhodococcum	Ericace	No
Rhynchospora alba	Rhynchospora	Cyperac		AM999856.1
Ribes alpinum	Ribes	Grossul
Ribes aureum	Ribes	Grossul		L11204.2
Ribes nigrum	Ribes	Grossul	No
Ribes petraeum	Ribes	Grossul	No
Ribes rubrum	Ribes	Grossul	No
Ribes spicatum	Ribes	Grossul	No
Ribes uva-crispa	Ribes	Grossul	No
Ribes uva-crispa subsp. grossularia	Ribes	Grossul	No
Robinia pseudacacia	Robinia	Fabacea		U74220.1
Rorippa amphibia	Rorippa	Brassic
Rorippa austriaca	Rorippa	Brassic
Rorippa palustris	Rorippa	Brassic
Rorippa sylvestris	Rorippa	Brassic		AF020328.1
Rosa agrestis	Rosa	Rosacea	No	U06824.1	Rosa woodsii
Rosa arvensis	Rosa	Rosacea	No
Rosa canina	Rosa	Rosacea	No
Rosa dumalis	Rosa	Rosacea	No
Rosa gallica	Rosa	Rosacea	No
Rosa glauca	Rosa	Rosacea	No
Rosa inodora	Rosa	Rosacea	No
Rosa jundzillii	Rosa	Rosacea	No
Rosa majalis	Rosa	Rosacea	No
Rosa micrantha	Rosa	Rosacea	No
Rosa pendulina	Rosa	Rosacea	No
Rosa pimpinellifolia	Rosa	Rosacea	No
Rosa rubiginosa	Rosa	Rosacea	No
Rosa squarrosa	Rosa	Rosacea	No
Rosa tomentosa	Rosa	Rosacea	No
Rubus caesius	Rubus	Rosacea
Rubus canescens	Rubus	Rosacea
Rubus divaricatus	Rubus	Rosacea
Rubus fruticosus agg.	Rubus	Rosacea
Rubus bellardii	Rubus	Rosacea
Rubus hirtus	Rubus	Rosacea
Rubus chamaemorus	Rubus	Rosacea
Rubus idaeus	Rubus	Rosacea		U06825.1
Rubus koehleri	Rubus	Rosacea	No
Rubus mollis	Rubus	Rosacea	No
Rubus nessensis	Rubus	Rosacea	No
Rubus pedemontanus	Rubus	Rosacea	No
Rubus saxatilis	Rubus	Rosacea	No
Rubus schleicheri	Rubus	Rosacea	No
Rubus silesiacus	Rubus	Rosacea	No
Rubus grabowskii	Rubus	Rosacea	No
Rubus sect. Corylifolii	Rubus	Rosacea	No
Rudbeckia laciniata	Rudbeckia	Asterac	No	AB530973.1	Rudbeckia hirta
Rumex alpinus	Rumex	Polygon
Rumex aquaticus	Rumex	Polygon
Rumex conglomeratus	Rumex	Polygon
Rumex crispus	Rumex	Polygon
Rumex hydrolapathum	Rumex	Polygon
Rumex longifolius	Rumex	Polygon
Rumex maritimus	Rumex	Polygon
Rumex obtusifolius	Rumex	Polygon		AF297126.1
Rumex sanguineus	Rumex	Polygon	No
Rumex stenophyllus	Rumex	Polygon	No
Ruta graveolens	Ruta	Rutacea		AY128251.1
Sagina nodosa	Sagina	Caryoph
Sagina procumbens	Sagina	Caryoph		HM850329.1
Sagina saginoides	Sagina	Caryoph
Sagittaria sagittifolia	Sagittaria	Alismat		GU344672.1
Salicornia prostrata	Salicornia	Chenopo	No	AY270125.1	Salicornia dolichostachya
Salix alba	Salix	Salicac
Salix appendiculata	Salix	Salicac
Salix aurita	Salix	Salicac
Salix bicolor	Salix	Salicac
Salix caprea	Salix	Salicac
Salix cinerea	Salix	Salicac
Salix fragilis	Salix	Salicac
Salix hastata	Salix	Salicac
Salix herbacea	Salix	Salicac
Salix lapponum	Salix	Salicac
Salix myrtilloides	Salix	Salicac
Salix nigricans	Salix	Salicac
Salix pentandra	Salix	Salicac
Salix purpurea	Salix	Salicac
Salix repens	Salix	Salicac
Salix rosmarinifolia	Salix	Salicac
Salix silesiaca	Salix	Salicac
Salix triandra	Salix	Salicac		FJ788587.1
Salix viminalis	Salix	Salicac
Salsola australis	Salsola	Chenopo	No	HM850332.1	Salsola kali
Salvia aethiopis	Salvia	Lamiace
Salvia glutinosa	Salvia	Lamiace
Salvia nemorosa	Salvia	Lamiace
Salvia officinalis	Salvia	Lamiace
Salvia pratensis	Salvia	Lamiace		AY570436.1
Salvia verticillata	Salvia	Lamiace
Sambucus ebulus	Sambucus	Caprifo
Sambucus nigra	Sambucus	Caprifo
Sambucus racemosa	Sambucus	Caprifo		L14066.1
Samolus valerandi	Samolus	Primula		U96659.1
Sanguisorba minor	Sanguisorba	Rosacea
Sanguisorba officinalis	Sanguisorba	Rosacea		AY395560.1
Sanicula europaea	Sanicula	Apiacea		DQ133820.1
Saponaria officinalis	Saponaria	Caryoph		HM850338.1
Sarothamnus scoparius	Sarothamnus	Fabacea		HM849943.1
Saxifraga bulbifera	Saxifraga	Saxifra
Saxifraga granulata	Saxifraga	Saxifra
Saxifraga moschata	Saxifraga	Saxifra
Saxifraga oppositifolia	Saxifraga	Saxifra		U06217.1
Saxifraga paniculata	Saxifraga	Saxifra
Saxifraga rosacea subsp. sponhemica	Saxifraga	Saxifra
Saxifraga tridactylites	Saxifraga	Saxifra
Scabiosa canescens	Scabiosa	Dipsaca	No
Scabiosa columbaria	Scabiosa	Dipsaca	No	HM850340.1	Scabiosa nitens
Scabiosa lucida	Scabiosa	Dipsaca	No
Scabiosa ochroleuca	Scabiosa	Dipsaca	No
Scandix pecten-veneris	Scandix	Apiacea	No
Sceptridium multifidum	Sceptridium	Ophiogl		AY138400.1
Scheuchzeria palustris	Scheuchzeria	Scheuch		U03728.1
Schoenoplectus lacustris	Schoenoplectus	Cyperac
Schoenoplectus tabernaemontani	Schoenoplectus	Cyperac		GQ130365.1
Schoenus ferrugineus	Schoenus	Cyperac
Schoenus nigricans	Schoenus	Cyperac		Y12983.1
Scilla bifolia	Scilla	Liliace	No	HM640514.1	Scilla scilloides
Scilla sibirica	Scilla	Liliace	No
Scirpus radicans	Scirpus	Cyperac
Scirpus sylvaticus	Scirpus	Cyperac		EF178586.1
Scleranthus annuus	Scleranthus	Caryoph		AY270145.1
Scleranthus polycarpos	Scleranthus	Caryoph	No
Scleranthus perennis	Scleranthus	Caryoph	No
Sclerochloa dura	Sclerochloa	Poaceae	No
Scorzonera austriaca	Scorzonera	Asterac	No
Scorzonera hispanica	Scorzonera	Asterac	No
Scorzonera humilis	Scorzonera	Asterac	No
Scorzonera parviflora	Scorzonera	Asterac	No
Scorzonera purpurea	Scorzonera	Asterac	No
Scrophularia nodosa	Scrophularia	Scrophu	No	HM850344.1	Scrophularia scorodonia
Scrophularia scopolii	Scrophularia	Scrophu	No
Scrophularia umbrosa	Scrophularia	Scrophu	No
Scrophularia vernalis	Scrophularia	Scrophu	No
Scutellaria altissima	Scutellaria	Lamiace
Scutellaria galericulata	Scutellaria	Lamiace		Z37459.1
Scutellaria hastifolia	Scutellaria	Lamiace	No
Secale cereale	Secale	Poaceae	No
Sedum acre	Sedum	Crassul	No	L01956.2	Sedum rubrotinctum
Sedum boloniense	Sedum	Crassul	No
Sedum alpestre	Sedum	Crassul	No
Selaginella selaginoides	Selaginella	Selagine		AF419048.1
Selinum carvifolia	Selinum	Apiacea	No
Sempervivum tectorum	Sempervivum	Crassul	No
Senecio aquaticus	Senecio	Asterac
Senecio congestus	Senecio	Asterac
Senecio erraticus	Senecio	Asterac
Senecio erraticus subsp. barbaraeifolius	Senecio	Asterac
Senecio erucifolius	Senecio	Asterac
Senecio fluviatilis	Senecio	Asterac
Senecio hercynicus	Senecio	Asterac
Senecio integrifolius	Senecio	Asterac
Senecio jacobaea	Senecio	Asterac
Senecio nemorensis	Senecio	Asterac
Senecio ovatus	Senecio	Asterac
Senecio paludosus	Senecio	Asterac
Senecio rivularis	Senecio	Asterac
Senecio subalpinus	Senecio	Asterac
Senecio sylvaticus	Senecio	Asterac
Senecio umbrosus	Senecio	Asterac
Senecio vernalis	Senecio	Asterac
Senecio viscosus	Senecio	Asterac
Senecio vulgaris	Senecio	Asterac		HM850347.1
Serratula tinctoria	Serratula	Asterac	No
Seseli annuum	Seseli	Apiacea	No
Seseli hippomarathrum	Seseli	Apiacea	No
Seseli osseum	Seseli	Apiacea	No
Seseli pallasii	Seseli	Apiacea	No
Sesleria heufleriana	Sesleria	Poaceae	No
Sesleria varia	Sesleria	Poaceae	No	EF125156.1	Sesleria caerulea
Sesleria uliginosa	Sesleria	Poaceae	No
Setaria pumila	Setaria	Poaceae
Setaria glauca	Setaria	Poaceae
Setaria verticillata	Setaria	Poaceae		FR821349.1
Setaria viridis	Setaria	Poaceae	No
Sherardia arvensis	Sherardia	Rubiace		HM850351.1
Silaum silaus	Silaum	Apiacea	No
Silene dichotoma	Silene	Caryoph
Silene dioica	Silene	Caryoph
Silene latifolia subsp. alba	Silene	Caryoph
Silene nemoralis	Silene	Caryoph
Silene noctiflora	Silene	Caryoph		EF418556.1
Silene nutans	Silene	Caryoph	No
Silene otites	Silene	Caryoph	No
Silene pseudotites	Silene	Caryoph	No
Silene viscosa	Silene	Caryoph	No
Sinapis alba	Sinapis	Brassic		HM849823.1
Sinapis arvensis	Sinapis	Brassic
Sisymbrium altissimum	Sisymbrium	Brassic
Sisymbrium loeselii	Sisymbrium	Brassic
Sisymbrium officinale	Sisymbrium	Brassic		HM850358.1
Sisymbrium orientale	Sisymbrium	Brassic	No
Sisymbrium strictissimum	Sisymbrium	Brassic	No
Sium latifolium	Sium	Apiacea	No		Sium serra
Smyrnium perfoliatum	Smyrnium	Apiacea	No
Solanum dulcamara	Solanum	Solanac
Solanum nigrum	Solanum	Solanac
Solanum tuberosum	Solanum	Solanac		M76402.1
Soldanella montana	Soldanella	Primula		U96943.1
Solidago canadensis	Solidago	Asterac
Solidago gigantea	Solidago	Asterac		HM850369.1
Solidago virgaurea subsp. minuta	Solidago	Asterac	No
Solidago virgaurea subsp. virgaurea	Solidago	Asterac	No
Sonchus arvensis	Sonchus	Asterac
Sonchus asper	Sonchus	Asterac
Sonchus oleraceus	Sonchus	Asterac		EU385018.1
Sorbus aria	Sorbus	Rosacea	No
Sorbus aucuparia	Sorbus	Rosacea	No
Sorbus aucuparia subsp. glabrata	Sorbus	Rosacea	No
Sorbus bohemica	Sorbus	Rosacea	No
Sorbus graeca	Sorbus	Rosacea	No
Sorbus intermedia	Sorbus	Rosacea	No
Sorbus sudetica	Sorbus	Rosacea	No
Sorbus torminalis	Sorbus	Rosacea	No	U06827.1	Sorbus scopulina
Sparganium angustifolium	Sparganium	Spargan		HQ182450.1	Sparganium eurycarpum
Sparganium emersum	Sparganium	Spargan	No
Sparganium erectum	Sparganium	Spargan	No
Sparganium erectum subsp. neglectum	Sparganium	Spargan	No
Sparganium minimum	Sparganium	Spargan	No
Spathulata spuria	Spathulata	Crassul	No
Spergula morisonii	Spergula	Caryoph
Spergula arvensis	Spergula	Caryoph		HM850378.1
Spergularia maritima	Spergularia	Caryoph	No
Spergularia echinosperma	Spergularia	Caryoph	No
Spergularia rubra	Spergularia	Caryoph	No	HM850380.1	Spergularia bocconei
Spergularia salina	Spergularia	Caryoph	No
Spiraea salicifolia	Spiraea	Rosacea	No
Spirodela polyrhiza	Spirodela	Lemnace		AY034222.1
Stachys alpina	Stachys	Lamiace
Stachys annua	Stachys	Lamiace
Stachys germanica	Stachys	Lamiace
Stachys palustris	Stachys	Lamiace
Stachys recta	Stachys	Lamiace
Stachys sylvatica	Stachys	Lamiace		AF502022.1
Staphylea pinnata	Staphylea	Staphyle	No	HQ680704.1	Staphylea bumalda
Stellaria graminea	Stellaria	Caryoph
Stellaria holostea	Stellaria	Caryoph
Stellaria longifolia	Stellaria	Caryoph
Stellaria media	Stellaria	Caryoph
Stellaria neglecta	Stellaria	Caryoph
Stellaria nemorum	Stellaria	Caryoph
Stellaria palustris	Stellaria	Caryoph
Stellaria uliginosa	Stellaria	Caryoph		HM850385.1
Steris viscaria	Steris	Caryoph		JN892501.1
Stipa capillata	Stipa	Poaceae	No	U31442.1	Stipa dregeana var. dregeana
Stipa dasyphylla	Stipa	Poaceae	No
Stipa joannis	Stipa	Poaceae	No
Stipa pulcherrima	Stipa	Poaceae	No
Stipa stenophylla	Stipa	Poaceae	No
Stipa zalesskii	Stipa	Poaceae	No
Streptopus amplexifolius	Streptopus	Liliace		AF275992.1
Suaeda prostrata	Suaeda	Chenopo		AY270136.1	Suaeda crassifolia
Succisa pratensis	Succisa	Dipsaca		FJ640593.1	Succisa pratensis
Swertia perennis	Swertia	Gentian	No
Swida hungarica	Swida	Cornace	No
Swida sanguinea	Swida	Cornace	No
Symphoricarpos albus	Symphoricarpos	Caprifo		L11682.1
Symphytum bohemicum	Symphytum	Boragin	No
Symphytum officinale	Symphytum	Boragin	No	EU599878.1	Symphytum armeniacum
Symphytum tuberosum	Symphytum	Boragin	No
Syringa vulgaris	Syringa	Oleacea		DQ673303.1
Tanacetum vulgare	Tanacetum	Asterac
Tanacetum corymbosum	Tanacetum	Asterac
Tanacetum parthenium	Tanacetum	Asterac		HM850390.1
Taraxacum bessarabicum	Taraxacum	Asterac
Taraxacum corniculatum	Taraxacum	Asterac
Taraxacum hollandicum	Taraxacum	Asterac
Taraxacum laevigatum	Taraxacum	Asterac
Taraxacum limosum	Taraxacum	Asterac
Taraxacum lividum	Taraxacum	Asterac
Taraxacum nigricans	Taraxacum	Asterac
Taraxacum nordstedtii	Taraxacum	Asterac
Taraxacum officinale agg.	Taraxacum	Asterac		AY395562.1
Taraxacum palustre	Taraxacum	Asterac
Taraxacum sect Erythrosperma	Taraxacum	Asterac
Taraxacum sect Palustria	Taraxacum	Asterac
Taraxacum sect Ruderalia	Taraxacum	Asterac
Taraxacum serotinum	Taraxacum	Asterac
Taraxacum skalinskanum	Taraxacum	Asterac
Taxus baccata	Taxus	Taxacea		AF456388.1
Teesdalia nudicaulis	Teesdalia	Brassic		HE616650.1
Telekia speciosa	Telekia	Asterac	No
Tetragonolobus maritimus	Tetragonolobus	Fabacea	No
Teucrium botrys	Teucrium	Lamiace
Teucrium chamaedrys	Teucrium	Lamiace
Teucrium montanum	Teucrium	Lamiace
Teucrium scordium	Teucrium	Lamiace
Teucrium scorodonia	Teucrium	Lamiace		HM850397.1
Thalictrum aquilegiifolium	Thalictrum	Ranuncu
Thalictrum flavum	Thalictrum	Ranuncu
Thalictrum foetidum	Thalictrum	Ranuncu
Thalictrum lucidum	Thalictrum	Ranuncu
Thalictrum minus	Thalictrum	Ranuncu		EU053923.1
Thalictrum minus subsp. majus	Thalictrum	Ranuncu
Thelypteris palustris	Thelypteris	Thelypt		U05947.1
Thesium alpinum	Thesium	Santala	No	EF584609.1	Thesium fruticosum
Thesium arvense	Thesium	Santala
Thesium bavarum	Thesium	Santala
Thesium dollineri	Thesium	Santala
Thesium ebracteatum	Thesium	Santala
Thesium linophyllon	Thesium	Santala
Thesium pyrenaicum	Thesium	Santala
Thlaspi arvense	Thlaspi	Brassic		FN594829.1
Thlaspi caerulescens	Thlaspi	Brassic
Thlaspi montanum	Thlaspi	Brassic
Thlaspi perfoliatum	Thlaspi	Brassic
Thymelaea passerina	Thymelaea	Thymela	No
Thymus alpestris	Thymus	Lamiace	no	Z37470.1	Thymus alsinoides
Thymus austriacus	Thymus	Lamiace	No
Thymus glabrescens	Thymus	Lamiace	No
Thymus kosteleckyanus	Thymus	Lamiace	No
Thymus pannonicus	Thymus	Lamiace	No
Thymus praecox	Thymus	Lamiace	No
Thymus pulegioides	Thymus	Lamiace	No
Thymus pulcherrimus	Thymus	Lamiace	No
Thymus serpyllum	Thymus	Lamiace	No
Tilia cordata	Tilia	Tiliace	No	AY328190.1	Tilia hupehensis
Tilia platyphyllos	Tilia	Tiliace	No
Tithymalus amygdaloides	Tithymalus	Euphorb
Tithymalus angulatus	Tithymalus	Euphorb
Tithymalus cyparissias	Tithymalus	Euphorb
Tithymalus dulcis	Tithymalus	Euphorb
Tithymalus epithymoides	Tithymalus	Euphorb
Tithymalus esula	Tithymalus	Euphorb
Tithymalus exiguus	Tithymalus	Euphorb
Tithymalus falcatus	Tithymalus	Euphorb
Tithymalus helioscopia	Tithymalus	Euphorb
Tithymalus palustris	Tithymalus	Euphorb
Tithymalus peplus	Tithymalus	Euphorb
Tithymalus platyphyllos	Tithymalus	Euphorb
Tithymalus seguierianus	Tithymalus	Euphorb
Tithymalus strictus	Tithymalus	Euphorb
Tithymalus tommasinianus	Tithymalus	Euphorb
Tofieldia calyculata	Tofieldia	Liliace		AJ235798.1
Tordylium maximum	Tordylium	Apiacea	No
Torilis arvensis	Torilis	Apiacea		HM850403.1
Torilis japonica	Torilis	Apiacea
Tragopogon dubius	Tragopogon	Asterac
Tragopogon orientalis	Tragopogon	Asterac
Tragopogon pratensis	Tragopogon	Asterac		AY395563.1
Trapa natans	Trapa	Trapace		L10226.1
Traunsteinera globosa	Traunsteinera	Orchida	No
Trientalis europaea	Trientalis	Primula		U96655.1
Trifolium alpestre	Trifolium	Fabacea
Trifolium arvense	Trifolium	Fabacea
Trifolium bonannii	Trifolium	Fabacea
Trifolium fragiferum	Trifolium	Fabacea
Trifolium hybridum	Trifolium	Fabacea
Trifolium medium	Trifolium	Fabacea
Trifolium montanum	Trifolium	Fabacea
Trifolium ochroleucon	Trifolium	Fabacea
Trifolium pratense	Trifolium	Fabacea
Trifolium pratense subsp. sativum	Trifolium	Fabacea
Trifolium repens	Trifolium	Fabacea		HM850420.1
Trifolium rubens	Trifolium	Fabacea	No
Trifolium striatum	Trifolium	Fabacea	No
Triglochin palustre	Triglochin	Juncagi	No
Trigonella monspeliaca	Trigonella	Fabacea	No
Trinia glauca	Trinia	Apiacea	No
Trisetum flavescens	Trisetum	Poaceae
Triticum aestivum	Triticum	Poaceae		D00206.1
Trollius altissimus	Trollius	Ranuncu	No
Tussilago farfara	Tussilago	Asterac	No
Typha angustifolia	Typha	Typhace
Typha latifolia	Typha	Typhace		L05464.1
Ulmus glabra	Ulmus	Ulmacea	No	HM850433.1	Ulmus procera
Ulmus laevis	Ulmus	Ulmacea	No
Ulmus minor	Ulmus	Ulmacea	No
Urtica dioica	Urtica	Urticac
Urtica kioviensis	Urtica	Urticac
Urtica urens	Urtica	Urticac		FJ432249.1
Utricularia australis	Utricularia	Lentibu	No	L13190.2	Utricularia biflora
Utricularia minor	Utricularia	Lentibu	No
Utricularia ochroleuca	Utricularia	Lentibu	No
Utricularia vulgaris	Utricularia	Lentibu	No
Vaccinium myrtillus	Vaccinium	Ericace		AY145447.1
Vaccinium uliginosum	Vaccinium	Ericace		AF421107.1
Valeriana dioica	Valeriana	Valeria
Valeriana excelsa subsp. procurrens	Valeriana	Valeria
Valeriana excelsa subsp. sambucifolia	Valeriana	Valeria
Valeriana officinalis	Valeriana	Valeria
Valeriana simplicifolia	Valeriana	Valeria
Valeriana stolonifera subsp. angustifolia	Valeriana	Valeria
Valeriana tripteris subsp. austriaca	Valeriana	Valeria
Valerianella dentata	Valerianella	Valeria
Valerianella locusta	Valerianella	Valeria		AF446954.1
Valerianella rimosa	Valerianella	Valeria
Veratrum album subsp. lobelianum	Veratrum	Liliace	No
Veratrum nigrum	Veratrum	Liliace	No	AB018849.1	Veratrum maackii
Verbascum austriacum	Verbascum	Scrophu
Verbascum blattaria	Verbascum	Scrophu
Verbascum densiflorum	Verbascum	Scrophu
Verbascum lychnitis	Verbascum	Scrophu
Verbascum nigrum	Verbascum	Scrophu
Verbascum phlomoides	Verbascum	Scrophu
Verbascum phoeniceum	Verbascum	Scrophu
Verbascum thapsus	Verbascum	Scrophu		L36452.1
Verbena officinalis	Verbena	Verbena		HM850444.1
[truncated: 74 more rows]
